# Supplementary material for: What psychometric scales did researchers use to measure dental fear, anxiety, or phobia? A literature survey from 2020 to 2024
Source: Front Oral Health. 2026 Jun 11;7:1850040. doi: 10.3389/froh.2026.1850040 (PMC13294041; doi:10.3389/froh.2026.1850040)
Supplement: Supplementary File 1 — Coded data sheet for the 772 papers. [file Table1.xlsx]

## Sheet: cleaned sheet of included
Paper no.	Subject age: 1=Adult (>18y); 2=Pediatric (<18y); 3=Mixed; 4=Cannot tell	Scale/Tool used to measure dental fear/anxiety/phobia level (if multiple, separate with a ;)	Any authors from Dentistry department: 1=Yes; 0=No	Any authors from Psychology department: 1=Yes; 0=No	Any authors from Psychiatry department: 1=Yes; 0=No	Authors	Article Title	Journal	Abstract	Publication Year	Volume	Issue	Supplement	Start Page	End Page	Article Number	DOI	DOI Link	Pubmed Id
1	2	MCDAS	1	0	0	Hassan, H; Chishti, FF; Shakoor, A; Asad, R; Aziz, S; Abbas, M	Needle Threat and Acquired Dental Phobia in Pediatric Dental Patients	JOURNAL OF THE DOW UNIVERSITY OF HEALTH SCIENCES	Objective: To identify the relationship between injection needle threat as a mode of disciplining children and acquired dental phobia in pediatric patients. Methods: This cross-sectional study was conducted at University College of Dentistry, Lahore, Pakistan between December 2021 and November 2022. The study included individuals under the age of 18 years who were presented during the survey and …	2024	18	2		73	78		10.36570/jduhs.2024.2.1987	http://dx.doi.org/10.36570/jduhs.2024.2.1987
2	1	MDAS;DFS	1	1	0	Westad, YAS; Flemmen, GL; Solem, S; Monsen, T; Hollingen, H; Feuerherm, A; Havnen, A; Hagen, K	Interdisciplinary CBT treatment for patients with odontophobia and dental anxiety related to psychological trauma experiences: a case series	BMC PSYCHIATRY	BackgroundWhile cognitive-behavioural therapy (CBT) is a well-established treatment for odontophobia, research is sparse regarding its effect on patients with dental anxiety related to psychological trauma experiences. This study aimed to evaluate changes in symptoms and acceptability of interdisciplinary Torture, Abuse, and Dental Anxiety (TADA) team treatment for patients with odontophobia or d…	2024	24	1				606	10.1186/s12888-024-06055-w	http://dx.doi.org/10.1186/s12888-024-06055-w	39256740
3	1	MDAS	0	0	1	Vainionpäaä, R; Tiisanoja, A; Kokkola, O; Riipinen, P; Anttonen, V	Association Between Self-Reported Oral Health and Dental Fear Among Illicit Drug Users in Northern Finland	CLINICAL AND EXPERIMENTAL DENTAL RESEARCH	ObjectivesAbout 10% of adults in northern Finland have severe dental fear, but there is a lack of detailed knowledge about dental fear among illicit drug users. The aim of the study was to evaluate the prevalence of dental fear and its association with self-reported oral health and health behavior as well as background factors of the customers of substance abuse services living in the region of O…	2024	10	6				e70055	10.1002/cre2.70055	http://dx.doi.org/10.1002/cre2.70055	39689106
4	1	MDAS	1	0	0	Peric, R; Tadin, A	Associations between Dental Anxiety Levels, Self-Reported Oral Health, Previous Unpleasant Dental Experiences, and Behavioural Reactions in Dental Settings: An Adult E-Survey	MEDICINA-LITHUANIA	Background and Objectives: The aim of this study was to investigate the prevalence of dental anxiety, its association with self-reported oral health, and sociodemographic factors in adults that are critical for improving oral health and well-being. Materials and Methods: An online survey was conducted via social media, with 1551 adults (76.5% women, 23.5% men) participating nationwide. Data colle…	2024	60	8				1303	10.3390/medicina60081303	http://dx.doi.org/10.3390/medicina60081303	39202584
5	1	CDAS;DFS	1	0	0	Vitali, FC; Mafra, G; Santos, PS; Garcia, LDR; Teixeira, CD	Patient-related predictors of post-operative pain following root canal treatment: A structural model analysis	INTERNATIONAL ENDODONTIC JOURNAL	Aim: The pathways to post-operative pain are complex and encompass factors that extend beyond the treatment protocol employed. This study aimed to identify patient-related predictors of post-operative pain following root canal treatment. Methodology: A total of 154 patients received a single-visit root canal treatment for asymptomatic necrotic mandibular molars. Before treatment, dental anxiety, …	2024	57	12		1758	1768		10.1111/iej.14137	http://dx.doi.org/10.1111/iej.14137	39150401
6	1	MDAS	0	0	0	Chauhan, S; Breakfield, DJ; Amornnimit, D; Luceford, M; Spearman, B; Kamimura, A	Examining the Perceptions and Experiences of Dental Care Among Immigrant Free Clinic Patients	JOURNAL OF PATIENT EXPERIENCE	Dental anxiety, the fear related to dental services, can be presented in diverse ways, hindering those in need of dental treatment. This anxiety often results in higher levels of untreated dental issues, affecting oral health-related quality of life primarily due to insufficient dental care or dental care avoidance. Identifying its causes is crucial for effective support and preventative care. Th…	2024	11					2.37437e+16	10.1177/23743735241305334	http://dx.doi.org/10.1177/23743735241305334	39669216
7	1	MDAS;DFS	1	0	1	Bermúdez-Bejarano, E; Bermúdez-Sánchez, JA; Ruiz-Rey, FJ; Baus-Domínguez, M; Serrera-Figallo, MA; Gutiérrez-Pérez, JL; Torres-Lagares, D	Influence of Education on Dental Anxiety and Fear in Mental Disorders after Viewing a Molar Extraction in Three Types of Mental Disorder Compared to Persons with No Mental Disorder	JOURNAL OF CLINICAL MEDICINE	Objective: The goal of this study is to validate the psychometric properties of the MDAS and the Dental Fear Scale (DFS) at three different times: seven days before, immediately after, and seven days after watching a video of surgical extraction of a lower third molar in a sample with four strata: anxiety disorder, adjustment disorder, mixed anxiety-depressive disorder, and no mental disorder age…	2024	13	13				3868	10.3390/jcm13133868	http://dx.doi.org/10.3390/jcm13133868	38999434
8	1	IDAF-4C+	1	0	0	Aardal, V; Willumsen, T; Evensen, KB	Differences in anxiety, depression, and oral health-related quality of life among dental anxiety patients with and without reported abuse experience	EUROPEAN JOURNAL OF ORAL SCIENCES	This study aimed to explore the differences in anxiety, depression, and oral health-related quality of life between people with dental anxiety who reported abuse experience (n = 60) and people with dental anxiety who did not report abuse experience (n = 97). Both groups attended a dental service focused on the treatment of dental anxiety intended for people with a history of physiological or psyc…	2024	132	2					10.1111/eos.12976	http://dx.doi.org/10.1111/eos.12976	38305706
9	2	CFSS-DS;VCAS;VPT	1	0	0	Bangash, M; Mustafa, L; Irshad, M; Omer, Q; Alam, MK	Short Term Effects of Inhalation Sedation on Child Dental Fear and Anxiety	CURRENT PEDIATRIC REVIEWS	Background: Dental procedures profoundly affect a child's dental fear and anxiety, rendering dental treatment difficult. Inhalation sedation with a mixture of nitrous oxide and oxygen (NO2/02) breathed through a nosepiece is a form of light conscious sedation widely used in apprehensive children to help them relax and accept dental treatment. This, however, can have both short-and long-term effec…	2024	20	1		89	93		10.2174/1573396318666220816093731	http://dx.doi.org/10.2174/1573396318666220816093731	35975868
10	1	MDAS	1	0	0	Höglund, M; Göranson, E; Wardh, I; Larsson, P	Cross-cultural adaptation and validation of the Swedish version of the MDAS	ACTA ODONTOLOGICA SCANDINAVICA	Introduction: The impact of dental anxiety is profound. At the same time, dental anxiety is sometimes difficult to detect. Therefore, a patient-reported outcome measure is needed. The MDAS is a short, internationally used self-assessment questionnaire for screening of dental anxiety. Aim: To cross-culturally adapt the original English MDAS to Swedish (MDAS-S), and to validate it in a Materials an…	2024	83			666	671		10.2340/aos.v83.42436	http://dx.doi.org/10.2340/aos.v83.42436	39680484
11	1	MDAS;DFS	1	0	0	Wong, NSM; Yeung, AWK; McGrath, CP; Leung, YY	Adverse childhood experiences and dental anxiety among Chinese adults in Hong Kong: a cross-sectional study	FRONTIERS IN PSYCHOLOGY	Introduction: This study aimed to investigate the relationship between adverse childhood experiences (ACEs) and dental anxiety among Chinese adults in Hong Kong. Methods: A cross-sectional survey was conducted at a university in Hong Kong. The recruiting period and data collection started in January 2023 and ended in June 2023. Participants completed an online questionnaire that assessed ACEs (us…	2024	15					1372177	10.3389/fpsyg.2024.1372177	http://dx.doi.org/10.3389/fpsyg.2024.1372177	38840746
12	1	MDAS	1	0	1	Ogawa, M; Saito, A; Karukivi, M; Lahti, S	Associations of sensory sensitivity, pain catastrophizing, and alexithymia with dental anxiety	EUROPEAN JOURNAL OF ORAL SCIENCES	We aimed to reveal interrelationships between alexithymia, catastrophic thinking, sensory processing patterns, and dental anxiety among 460 participants who were registrants of a Japanese research company. Measures used were the MDAS, the Adult Sensory Profile, the Pain Catastrophizing Scale, and the 20-item Toronto Alexithymia Scale. The interrelationships among the constructs were analyzed usin…	2024	132	2					10.1111/eos.12973	http://dx.doi.org/10.1111/eos.12973	38311805
13	1	MDAS	1	0	1	Yang, L; Suominen, A; Palo, K; Kataja, EL; Pohjola, V; Ogawa, M; Karlsson, L; Karlsson, H; Laakkonen, E; Lahti, S	Association Between the Two-Year Trajectories of Dental Anxiety and the Changes in the Oral Health-Related Quality of Life in Parents of FinnBrain Birth Cohort Study	DENTISTRY JOURNAL	Objectives: We evaluated associations between changes in dental anxiety and oral health-related quality of life (OHRQoL) in parents of the FinnBrain Birth Cohort Study. Methods: Two-year dental anxiety trajectories measured with MDAS from gestational weeks (gw) 14 and 34, and 3 and 24 months after birth were used. OHRQoL was measured with the Oral Health Impact Profile 14-item questionnaire at gw…	2024	12	12				398	10.3390/dj12120398	http://dx.doi.org/10.3390/dj12120398	39727455
14	1	CDAS;DFS	1	0	0	Slabsinskiene, E; Radlinskaite, K; Kavaliauskiene, A; Visual and Analogue Scale (VAS) iliauskiene, I; Zubiene, J; Saldunaite-Mikucioniene, K; Zaborskis, A	Do Subjects from Different Occupational Groups Experience Dental Fear and Anxiety Equally?	MEDICINA-LITHUANIA	Background and Objectives: Research into the relationship between occupation and dental fear and anxiety (DFA) is scarce. This exploratory study aimed to compare the level of DFA and its association with its predictors amongst adults from different occupational groups. Materials and Methods: A cross-sectional study with 422 respondents from four occupational groups (physicians, teachers, industry…	2024	60	4				674	10.3390/medicina60040674	http://dx.doi.org/10.3390/medicina60040674	38674320
15	1	NRS	1	0	0	Heyman, RE; Daly, KA; Slep, AMS; Wolff, MS	Leveraging technology to increase the disseminability of evidence-based treatment of dental fear: An uncontrolled pilot study	JOURNAL OF PUBLIC HEALTH DENTISTRY	Objectives: U.S. and global estimates indicate that over 30% of adults fear receiving dental care, including over 20% who have visited a dentist in the last year, leading to avoidance and degraded oral and systemic health. Although evidence-based cognitive-behavioral treatments for dental fear (CBT-DF) exist, they have little impact on the millions who seek dental care annually because they are n…	2024	84	1		36	42		10.1111/jphd.12598	http://dx.doi.org/10.1111/jphd.12598	38114444
16	1	MDAS	1	0	1	Singh, T; Ghimire, TR; Dhungana, M	Impact of Dental Anxiety on the Dental Health Status of Nepali Adult Patients	CLINICAL AND EXPERIMENTAL DENTAL RESEARCH	Background Patients with high dental anxiety are found to visit dental offices less frequently and have a higher number of severely diseased teeth so they are at a greater need for intensive oral care and rehabilitation. Objectives The aim of this study was to assess the prevalence of dental anxiety and its impact on the dental status of Nepali adult patients. Material and Methods A semi-structur…	2024	10	6				e70034	10.1002/cre2.70034	http://dx.doi.org/10.1002/cre2.70034	39526320
17	1	STAI	1	0	0	Czakert, J; Kandil, FI; Boujnah, H; Tavakolian, P; Blakeslee, SB; Stritter, W; Dommisch, H; Seifert, G	Scenting serenity: influence of essential-oil vaporization on dental anxiety - a cluster-randomized, controlled, single-blinded study (AROMA_dent)	SCIENTIFIC REPORTS	Dental fear and anxiety (DFA) is known as an immense challenge in oral healthcare, which can result in compromised oral health, pain, and uncomfortable treatment. The objective of this study was to analyze the effect of essential-oil vaporization on acute anxiety of patients in dental practices. Four dental practices used five weekly cycles of vaporization with each scent: Orange (Citrus sinensis…	2024	14	1				14143	10.1038/s41598-024-63657-w	http://dx.doi.org/10.1038/s41598-024-63657-w	38898054
18	1	MDAS	1	0	0	Jokic, NI; Maticic, L; Erpusina, MS; Petrovic, D; Cicvaric, O; Bakarcic, D	Dental Anxiety Among Students of the University of Rijeka, Croatia	ACTA STOMATOLOGICA CROATICA	Objectives: Dental anxiety is a common problem and a great challenge for many patients, but also for dentists- the treatment of anxious patients is considered to be one of the most stressful situations for dentists. The aim of this study was to evaluate the prevalence of dental anxiety among the students of the University of Rijeka and to detect possible differences in the level of anxiety among …	2024	58	2		177	184		10.15644/asc58/2/7	http://dx.doi.org/10.15644/asc58/2/7	39036325
19	3	CDAS	1	1	0	Cunoti, N; Qorri, R; Irmscher, L; Qorri, E; Magerfleisch, L; Berth, H	Dental anxiety and dental care - a comparison between Albania and Germany	BMC ORAL HEALTH	Background The present study is the first in Albania on dental fear and dental anxiety and also in the field of psychosocial medicine. The purpose of this study was to find out whether there are differences in dental anxiety using the DAS, their level of psychological distress using the Brief Symptom Inventory-18 and the evaluation of oral health among Albanian and German patients. Methods This s…	2024	24	1				1121	10.1186/s12903-024-04887-2	http://dx.doi.org/10.1186/s12903-024-04887-2	39313815
20	2	FIS;VPT	1	0	0	Nahir, CB; Akkoç, S	Evaluation of the Role of Music and Bach Flower Remedies in the Management of Anxious Pediatric Dental Patients: A Randomised Clinical Trial	CLINICAL AND EXPERIMENTAL HEALTH SCIENCES	Objective: Dental fear and anxiety describe negative feelings towards the dental environment, particularly significant in pediatric dentistry due to their cognitive, behavioral, and physical impacts on children. Managing this anxiety through positive dentist-child relationships and behavioral guidance techniques is crucial. This study aims to evaluate the effectiveness of passive distraction usin…	2024	14	4		882	888		10.33808/clinexphealthsci.1485687	http://dx.doi.org/10.33808/clinexphealthsci.1485687
21	1	DFS;CDAS	1	0	1	Karibe, H; Koeda, M; Kato, Y; Hama, T; Tanaka, S; Tateno, A; Suzuki, H; Okubo, Y	Cerebral activation caused by dental sounds: a functional magnetic resonance imaging study	ODONTOLOGY	Dental drilling sounds can induce anxiety in some patients. This study aimed to use functional magnetic resonance imaging (fMRI) to assess the relationship between dental fear and auditory stimuli. Thirty-four right-handed individuals (21 women and 13 men; average age, 31.2 years) were selected. The level of dental fear was assessed using the DFS. Based on a threshold DFS score > 52, participants…	2024	112	3		1001	1009		10.1007/s10266-023-00898-7	http://dx.doi.org/10.1007/s10266-023-00898-7	38308677
22	2	CFSS-DS;VCAS	1	0	0	Balaraman, C; Asokan, S; Pollachi-Ramakrishnan, GP; Dhamodharan, YKT	Effectiveness of Single Visit Dentist-Led Cognitive Behavioral Therapy on Dental Fear and Anxiety in Children: A Randomized Control Trial	PEDIATRIC DENTISTRY	Purpose: To evaluate the effectiveness of single-visit dentist-led cognitive behavioral therapy (CBT) in reducing dental fear and anxiety (DFA) and improving cooperation in children aged six to eight years undergoing dental treatment with and without local anesthesia (LA). Methods: Seventy-six children (six to eight years) with a CFSS-DS score of 38 or higher, needing dental treatment, either wit…	2024	46	6		400	406				40036833
23	2	RMS-PS	1	0	0	Anchala, K; Tirumala, V; Saikiran, KV; Elicherla, NR; Rahul, S; Nuvvula, S	Efficacy of kaleidoscope, virtual reality, and video games to alleviate dental anxiety during local anesthesia in children: a randomized clinical trial	JOURNAL OF DENTAL ANESTHESIA AND PAIN MEDICINE	Background: Distraction is a technique used to divert a patient's attention from unpleasant procedures. This study aimed to evaluate the effectiveness of kaleidoscopy, virtual reality, and video games in reducing anxiety and pain during inVisual and Analogue Scale (VAS) ive dental procedures in children. Methods: Sixty-six children aged 6 to 9 years were randomly assigned to three groups during l…	2024	24	3		195	204		10.17245/jdapm.2024.24.3.195	http://dx.doi.org/10.17245/jdapm.2024.24.3.195	38840651
24	2	FMS	0	0	0	Stan, D; Voicu, D; Antohe, M; Boev, M; Chiscop, I; Stefanescu, OM; Burlea, LS	Dentophobia in Children During the Covid-19 Pandemic	BRAIN-BROAD RESEARCH IN ARTIFICIAL INTELLIGENCE AND NEUROSCIENCE	Dentophobia is a significant problem in oral health management. In the conditions of the COVID-19 pandemic, with the associated sanitary measures (quarantine, social distancing) at national level, the fear and dental anxiety are supposedly increased, especially in children. Pediatric patients are emotionally affected when they faced with the need for emergency dental intervention. The current stu…	2024	15	1		542	549		10.18662/brain/15.1/567	http://dx.doi.org/10.18662/brain/15.1/567
25	2	FIS;FLACC	1	0	0	Balakrishnan, P; SriniVisual and Analogue Scale (VAS) an, D; Eagappan, S	Comparative evaluation of three different behavior management techniques among children aged 6-12 years in dental practice: A single-center, double-blind, randomized controlled trial	DENTAL AND MEDICAL PROBLEMS	Background. Dental anxiety is characterized by distress in anticipation of dental visits, which may result in a child's refusal to undergo treatment and, ultimately, lead to parents'reluctance towards dental care. Objectives. The aim of this study was to evaluate and compare the effectiveness of the tell-show-do technique, modeling technique and yogic relaxation technique in the reduction of dent…	2024	61	5		641	650		10.17219/dmp/169966	http://dx.doi.org/10.17219/dmp/169966	39364621
26	1	FIS	1	1	0	Ledwon, A; Debski, P; Jedrusik, P; Mielcarska, S; Misiolek, H; Meisner, M; Lopacinska, M; Skucha-Nowak, M	An Attempt to Use Virtual Reality as a Tool to Reduce Patient Anxiety During Dental Treatment	JOURNAL OF CLINICAL MEDICINE	Background/Objectives: Dental fear and anxiety are prevalent issues in both children and adult patients, often leading to avoidance of dental care and deterioration in overall health. While virtual reality (VR) has been increasingly studied as a distraction tool in pediatric dentistry, its effectiveness among adults remains under-researched. This study aims to evaluate the impact of VR distractio…	2024	13	22				6832	10.3390/jcm13226832	http://dx.doi.org/10.3390/jcm13226832	39597976
27	1	CDAS;HAQ	0	1	0	Wannemüller, A; Margraf, J; Busch, M; Jöhren, HP; Suchan, B	More than fear? Brain activation patterns of dental phobic patients before and after an exposure-based treatment	JOURNAL OF NEURAL TRANSMISSION	Hyperactivation of brain networks conferring defensive mobilization is assumed to underlie inappropriate defensive-preparation in patients with Specific Phobia. However, studies targeting Dental Phobia (DP) yielded quite heterogeneous results and research concerning the effects of exposure treatments on phobic brain activation so far is missing. This functional Magnetic Resonance Imaging (fMRI) s…	2024	131	4		393	404		10.1007/s00702-024-02754-6	http://dx.doi.org/10.1007/s00702-024-02754-6	38424282
28	2	RMS-PS	1	0	0	Elicherla, NR; Saikiran, KV; Anchala, K; Elicherla, SR; Nuvvula, S	Evaluation of the effectiveness of tell-show-do and ask-tell-ask in the management of dental fear and anxiety: a double-blinded randomized control trial	JOURNAL OF DENTAL ANESTHESIA AND PAIN MEDICINE	Background: The objective of behavioral guidance is to establish effective communication that aligns with a child's requirements to manage disruptive behavior. This study aimed to evaluate the effectiveness of the Tell-Show-Do and Ask-Tell-Ask techniques in managing dental anxiety in children during their initial appointment. Methods: The study included 50 children (28 boys and 22 girls) without …	2024	24	1		57	65		10.17245/jdapm.2024.24.1.57	http://dx.doi.org/10.17245/jdapm.2024.24.1.57	38362257
29	1	One question from CDAS	1	0	0	Helkimo, AN; Rolander, B; Koch, G	Oral health with focus on dental fear and dental caries in Swedish preschool child populations attending public dental health care: Trends over 30 years	INTERNATIONAL JOURNAL OF DENTAL HYGIENE	ObjectivesTo study changes in oral health with focus on reported dental fear prevalence and interrelationships between dental fear and prevalence of dental caries and performed restorative dental treatment in preschool child populations attending regular public dental health care between 1983 and 2013.MethodsEvery 10 years, random samples of about 100 children aged 3 and 5 years, respectively, to…	2024	22	4		833	839		10.1111/idh.12798	http://dx.doi.org/10.1111/idh.12798	38487928
30	1	MDAS	1	0	0	Özmen, EE; Tasdemir, I	Evaluation of the effect of dental anxiety on vital signs in the order of third molar extraction	BMC ORAL HEALTH	Background Dental anxiety is a prevalent concern affecting patients undergoing various dental procedures, particularly surgical interventions. Understanding the impact of patients' anxiety levels on their physiological responses during dental surgeries, such as third molar impaction surgery, is crucial for optimizing patient care and outcomes. Therefore, this study aimed to investigate the effect…	2024	24	1				841	10.1186/s12903-024-04596-w	http://dx.doi.org/10.1186/s12903-024-04596-w	39048997
31	2	DFS	1	0	0	Tanaka, S; Karibe, H; Kato, Y; Okamoto, A; Koeda, M; Hama, T	Comparison of Aversion to Visual Dental Stimuli Between Patients and Dentists: A Preliminary Study	PATIENT PREFERENCE AND ADHERENCE	Purpose: Fearful dental patients often cite various dental instruments or procedures as triggers for their dental fear. Thus, visual dental stimuli provoke anxiety. This preliminary study aimed to assess the level of aversion to visual stimuli in dental patients and compare it with that in dentists. Patients and Methods: A total of 43 dental patients (25 women, 18 men; average age, 29.9 +/- 13.3 …	2024	18			623	633		10.2147/PPA.S447526	http://dx.doi.org/10.2147/PPA.S447526	38476588
32	3	VAS	1	0	0	Niemczyk, W; Balicz, A; Lau, K; Morawiec, T; Kasperczyk, J	Factors Influencing Peri-Extraction Anxiety: A Cross-Sectional Study	DENTISTRY JOURNAL	Background: Fear and anxiety are common psychological responses to unpleasant stimuli, with dental fear being the fourth most prevalent type of fear or phobia. However, not all dental procedures cause the same level of anxiety, with dental surgery and tooth extraction being among the top five most frightening procedures in the field. Tooth extractions are also the most common surgical procedure i…	2024	12	6				187	10.3390/dj12060187	http://dx.doi.org/10.3390/dj12060187	38920888
33	2	RMS-PS	1	0	0	Shinkre, R; Dukle, S; Mukherji, I; Bharadwaj, A; Naik, R; Suresh, N; Pednekar, SJ; Eshwar, S; SriVisual and Analogue Scale (VAS) tava, BK	Behavioral Patterns Toward Preventive Dental Care at School Dental Camps: An Observational Study in Bengaluru	CUREUS JOURNAL OF MEDICAL SCIENCE	Background Dental behavior management problems of children towards preventive dental care at school dental camps in India remain largely undocumented. This study aimed to assess such behavior patterns in preschool and school -age children at a school dental health camp. Materials and methods The cross-sectional study included 462 children, with 261 children each in the preschool (three to five ye…	2024	16	2				e54294	10.7759/cureus.54294	http://dx.doi.org/10.7759/cureus.54294	38496086
34	2	PG-BAT;CFSS-DS;CNCD;IPSC	1	1	0	Schibbye, R; Hedman-Lagerlöf, E; Kaldo, V; Dahllöf, G; Shahnavaz, S	Internet-Based Cognitive Behavioral Therapy for Children and Adolescents With Dental or Injection Phobia: Randomized Controlled Trial	JOURNAL OF MEDICAL INTERNET RESEARCH	Background: Dental phobia (DP) and injection phobia (IP) are common in children and adolescents and are considered some of the biggest obstacles to successful treatment in pediatric dentistry. Cognitive behavioral therapy (CBT) is an evidence -based treatment for anxiety and phobias. As the availability of CBT in dentistry is low, internet-based CBT (ICBT) was developed. Open trials have shown th…	2024	26					e42322	10.2196/42322	http://dx.doi.org/10.2196/42322	38381476
35	2	CDAS;CFSS-DS	1	0	0	Petrovic, D; Cicvaric, O; Simunovic-Erpusina, M; Jokic, NI; Bakarcic, D; Sojcic, PB; Juric, H; dos Santos, JMM	The Role of Family Factors in the Development of Dental Anxiety in Children	MEDICINA-LITHUANIA	Background and Objectives: In the literature, the influence of parents who suffer from dental anxiety and a previous unpleasant experience at the dentist are cited as the two most common causes of dental anxiety in children. The aim of this study is to investigate the relationship between socioeconomic factors and the development of dental anxiety in children aged 9 to 12 years. Materials and Met…	2024	60	1				180	10.3390/medicina60010180	http://dx.doi.org/10.3390/medicina60010180	38276059
36	1	IDAF-4C+;CDAS	1	0	0	Done, AE; Preoteasa, E; Preoteasa, CT	DENTAL ANXIETY AND DENTAL ATTENDANCE FREQUENCY OF DENTAL STUDENTS VERSUS STUDENTS MAJORING IN OTHER FIELDS	ROMANIAN JOURNAL OF ORAL REHABILITATION	The study aimed to comparatively assess dental anxiety and trends in accessing dental care in students majoring in dentistry and other fields. Methods A cross-sectional study was conducted on a convenience sample of university students from Bucharest. Data were collected through the Google form platform, from 2023 to 2024. Dental anxiety was recorded through the Index of Dental Anxiety and Fear (…	2024	16	2		739	746		10.6261/RJOR.2024.2.16.68	http://dx.doi.org/10.6261/RJOR.2024.2.16.68
37	1	MDAS	1	0	0	Somero, A; Suominen, A; Pohjola, V; Ogawa, M; Sipilä, K; Kakko, N; Tulppo, M; Lahti, S	Autonomic Nervous System Activity and Dental Anxiety in the Northern Finland Birth Cohort (NFBC1966) Population	DENTISTRY JOURNAL	Autonomic nervous system (ANS) activity may be associated with dental anxiety; however, no studies exist on the topic. The aim of this study was to assess if ANS activity and dental anxiety are associated. Data were collected as part of a Northern Finland Birth Cohort Study, NFBC1966, at the age of 46 years with eligible data on 1905 participants. Dental anxiety was measured using the MDAS catego…	2024	12	3				81	10.3390/dj12030081	http://dx.doi.org/10.3390/dj12030081	38534305
38	1	MDAS	1	1	0	Beltes, C; Giannou, K; Mantzios, M	Exploring dental anxiety as a mediator in the relationship between mindfulness or self-compassion and dental neglect	HELIYON	Dental anxiety and dental neglect are interconnected constructs with profound consequences for oral health and corresponding challenges for dental professionals. Meanwhile, other literature has indicated that mindfulness and self-compassion relate negatively to different forms of anxiety, and propose elements of potential interventions. This study aimed to explore the potential impact of dental a…	2024	10	17				e36920	10.1016/j.heliyon.2024.e36920	http://dx.doi.org/10.1016/j.heliyon.2024.e36920	39296016
39	3	MDAS	1	0	1	Lahti, S; Kataja, EL; Suominen, A; Palo, K; Ogawa, M; Kallio, A; Räikkönen, O; Pohjola, V; Rantavuori, K; Karlsson, L; Karlsson, H	Two-Year Trajectories of Dental Anxiety in Parents and Their Association with Parents' and Children's Oral Healthcare Procedures in FinnBrain Birth Cohort Study	DENTISTRY JOURNAL	We aimed to identify parents' dental anxiety trajectories and the association of the trajectories with the number of parents' and their children's oral healthcare procedures in the FinnBrain Birth Cohort Study. Dental anxiety was measured with the MDAS at gestational weeks (gw) 14 and 34, as well as 3 and 24 months (mo) after childbirth. Oral healthcare procedures from gw14 to 24 mo were obtained…	2024	12	3				72	10.3390/dj12030072	http://dx.doi.org/10.3390/dj12030072	38534296
40	2	CFSS-DS	1	0	0	Rodríguez, OA; Laverde, M; Rojas-Gualdrón, DF; Cárdenas, JM; Mejía, JD; de Farias, AL; Santos-Pinto, L; Restrepo, M	The level of dental fear and anxiety is higher in children with both severe Molar-Incisor Hypomineralisation and active dental caries lesions compared to children without these conditions	EUROPEAN ARCHIVES OF PAEDIATRIC DENTISTRY	Purpose To assess levels of dental fear and anxiety (DFA) in children with and without Molar-Incisor Hypomineralisation (MIH) and dental caries lesions. Methods In this cross-sectional observational study, 159 children between 8 and 12 years of age were included. For the evaluation of DFA, children responded to the validated version of the Children's Fear Survey Schedule-Dental Subscale. MIH was …	2024	25	5		655	662		10.1007/s40368-024-00923-5	http://dx.doi.org/10.1007/s40368-024-00923-5	39207662
41	1	MDAS	1	0	0	Dhanapriyanka, M; Jayasekara, P; Rumy, ASMF; Athambawa, N; Haseena, ALA; Salman, KRM; Mufees, MBM	Prevalence and associated factors of dental anxiety among adults attending public outpatient dental clinic in the Eastern Province, Sri Lanka	BMC ORAL HEALTH	Background Dental anxiety has become a major concern for both dental practitioners and patients and prevents a significant proportion of people from attending dental clinics. The present study aimed to determine dental anxiety and associated factors among adult patients attending a public outpatient dental clinic in a base hospital, in the Eastern Province of Sri Lanka. Methods A descriptive cros…	2024	24	1				1549	10.1186/s12903-024-05288-1	http://dx.doi.org/10.1186/s12903-024-05288-1	39719588
42	3	MDAS;VPT	1	0	0	Besiroglu-Turgut, E; Kayaalti-Yuksek, S; Bulut, M	Evaluation of the relationship between dental anxiety and oral health status of mothers and their children	BMC ORAL HEALTH	BackgroundMothers usually have the primary role in raising children and developing health-related behaviors. This study aims to evaluate the relationship between dental anxiety and oral hygiene status of mothers and children's dental anxiety and gingival health.MethodsThe study included 305 children, aged 4-12 years, who came to the dentist for the first time and their mothers. All the demographi…	2024	24	1				749	10.1186/s12903-024-04530-0	http://dx.doi.org/10.1186/s12903-024-04530-0	38943136
43	3	MDAS;MCDAS	1	0	0	Samami, M; Khatibani, SPM; Alian, Z; Mohammaditabaar, M; Emami, FHM; Rad, AH	Do Parental and Children's Dental Anxiety Affect Childhood DentalCaries?	IRANIAN JOURNAL OF PEDIATRICS	Background: Dental anxiety is an unpleasant reaction to fear or stress related to the dental environment and can be observedin both parents and children as dental patients. Despite several studies challenging the significance of parental anxiety ininfluencing a child's response to dental treatment, conflicting results have emerged regarding the impact of both parental andchildren's anxiety on the…	2024	34	5				e147634	10.5812/ijp-147634	http://dx.doi.org/10.5812/ijp-147634
44	2	STAI;MDAS	1	0	0	Alazmah, A; Sharanesha, RB; Abushanan, A; Khojah, AB; Dhaafi, AA; Almakenzi, AA; Alqarni, AS; Alagla, M; Al Ghwainem, A; Alghamdi, S	Comparison of Parental and Children's Dental Anxiety Levels Using the MDAS and Modified Short State-Trait Anxiety Inventory (STAI) (EMOJI) Scale	CHILDREN-BASEL	Background: The study aimed to assess dental anxiety (self and proxy reported) using a MDAS and modified short State-Trait Anxiety Inventory (STAI) scale (Emoji). Methods: 200 children visiting the pediatric dental clinic at the College of Dentistry at Prince Sattam bin Abdulaziz University were recruited to assess their anxiety levels. The anxiety score was measured before and after the treatmen…	2024	11	12				1532	10.3390/children11121532	http://dx.doi.org/10.3390/children11121532	39767961
45	4	DAI	1	1	0	Taheri, AA; Parvizifard, AA; Reisi, S; Jafari, M; Mohammadian, Y; Heshmati, K; Foroughi, A; Eivazi, M; Ghasemi, M	Associations Between the Perception of Dental Pain and Pain Anxiety, Mental Pain, and Dental Anxiety in Iranian Sample	INTERNATIONAL JOURNAL OF PSYCHIATRY IN MEDICINE	ObjectiveThis study examined the perception of dental pain and its relationship to pain anxiety, dental anxiety, and mental pain.MethodsThis cross-sectional study was conducted on 328 patients referred to dental clinics in Kermanshah (Iran) from 2020 to 2021. The instruments used in this study included scales assessing pain anxiety, dental anxiety, mental pain, and pain perception.ResultsThere wa…	2024	59	1		34	49		10.1177/00912174231180855	http://dx.doi.org/10.1177/00912174231180855	37265197
46	1	MDAS	1	0	0	Bari, DS; Rammoo, MNS; Youssif, AA; Najman, HM; Aldosky, HYY; Tronstad, C; Hou, J; Martinsen, OG	Electrodermal Activity for Quantitative Assessment of Dental Anxiety	JOURNAL OF SENSOR AND ACTUATOR NETWORKS	In spite of the development in technology and the recent innovations in dentistry, dental anxiety remains a common issue, and accurately assessing it is challenging due to reliance on patients' self-reports, which are often biased. Hence, this study was undertaken to determine whether dental anxiety can be quantified objectively using the EDA parameters. EDA (skin conductance (SC), skin susceptan…	2024	13	6				88	10.3390/jsan13060088	http://dx.doi.org/10.3390/jsan13060088
47	2	CFSS-DS	1	0	0	Nair, SM; Nene, K; Mathur, A; Tirupathi, S; Khan, H; Godbole, N; Patil, P	Evaluation of Three Different Behaviour Management Strategies for Dental Management of Highly Anxious Children: A Randomised Clinical Study	JOURNAL OF CLINICAL AND DIAGNOSTIC RESEARCH	Introduction: Children often experience anxiety and behavioural issues when exposed to dental stimuli such as the sight, sound, and sensation of the airotor. Behaviour modification techniques that involve familiarising children with dental equipment and procedures can help reduce this anxiety. Aim: To evaluate the effectiveness of three behaviour management techniques: Tell-Show-Do (TSD), Tell-sh…	2024	18	10		ZC12	ZC17		10.7860/JCDR/2024/72959.20126	http://dx.doi.org/10.7860/JCDR/2024/72959.20126
48	1	CDAS	1	0	0	Kalmadka, S; Mohanty, B; Achanta, SK; Gulia, SK; Jahagirdar, A; Dubey, A; Sharma, N	Analysis of Psychological Distress and Dental Anxiety in Patients Attending Dental Care During the COVID-19 Pandemic	JOURNAL OF PHARMACY AND BIOALLIED SCIENCES	Background: The COVID-19 epidemic has affected all facets of patient care, including dentistry services, and placed hitherto unheard-of demands on healthcare systems throughout the world. More and more emphasis is being paid to psychological discomfort and dental anxiety that epidemic patients face when seeking dental care. The purpose of this research was to examine the psychological distress an…	2024	16		3	S2615	S2617		10.4103/jpbs.jpbs_377_24	http://dx.doi.org/10.4103/jpbs.jpbs_377_24	39346143
49	2	DFSS-SF;FBRS	1	0	0	Esteves, I; Costa, A; Canta, AC; Mendes, S	Psychometric properties of the Dental Fear Schedule Subscale in a Portuguese pediatric population: exploratory study	REVISTA PORTUGUESA DE ESTOMATOLOGIA MEDICINA DENTARIA E CIRURGIA MAXILOFACIAL	Objectives: To conduct a psychometric evaluation of the Dental Fear Schedule Subscale-Short Form (DFSS-SF) in a Portuguese pediatric population. Methods: In this cross-sectional study, the DFSS-SF was applied to a convenience sample of 48 children (aged 3-9 years) in a university dental clinic. Child behavior during the consultation was assessed using the Frankl Behaviour Rating Scale (Frankl beh…	2024	65	4		165	172		10.24873/j.rpemd.2024.12.1409	http://dx.doi.org/10.24873/j.rpemd.2024.12.1409
50	1	MDAS	1	0	0	Alowid, AM; Hebbal, M; Aldegheishem, A; Santhosh, VN; Kumar, RS; Alfayyadh, AM; Alateeq, NI; Alomran, SM; Aleban, SA	A cross sectional study on levels of dental anxiety, its influencing factors, and the preferred management techniques among patients in Riyadh, Saudi Arabia	PLOS ONE	Background Dental anxiety is marked by intense and irrational fear of dental procedures affecting millions of individuals worldwide. The purpose of this study was to investigate the relationship between dental anxiety, its influencing factors, and the preferred management techniques among adults seeking dental care in Riyadh.Methods A cross-sectional questionnaire study was carried out among 1734…	2024	19	9				e0309248	10.1371/journal.pone.0309248	http://dx.doi.org/10.1371/journal.pone.0309248	39240929
51	3	MDAS	1	0	0	Shahid, M; Tadakamadla, SK; Kroon, J; Peres, MA	Do dental anxiety and satisfaction with dental professionals modify the association between affordability and dental service use? A population-based longitudinal study of Australian adults	JOURNAL OF PUBLIC HEALTH DENTISTRY	ObjectivesThis study aimed to assess the association between affordability in terms of difficulty paying dental bills in Australian dollars and dental service use in the presence of sociodemographic confounders, and to assess the role of dental anxiety and satisfaction with dental professionals as mediators. The second aim was to investigate how dental anxiety and satisfaction with dental profess…	2024	84	2		136	146		10.1111/jphd.12608	http://dx.doi.org/10.1111/jphd.12608	38506129
52	2	MCDAS;FIS	1	0	0	Ahmad, MS; Alruwaili, AAM; Alruwaili, KHA; Alanazi, AKM; Alarjan, LMM; Alanazi, AMM; Aljunaydi, NAN; Alkhaldi, AMM; Alabdali, MFH; Alrashedi, FF	Evaluation of Child Preference for Dentist Attire and Usage of a Camouflage Syringe in Reduction of Anxiety	JOURNAL OF PHARMACY AND BIOALLIED SCIENCES	This study aimed to evaluate the effect of child-friendly dentist attire and camouflage syringes on reducing dental anxiety in children. Methods: A cross-sectional study was conducted with 120 pediatric patients aged 6 to 12 years. Participants were assigned to one of three groups: group A (child-friendly dentist attire), group B (camouflage syringe), or group C (control group). Child preference …	2024	16		1	S757	S760		10.4103/jpbs.jpbs_997_23	http://dx.doi.org/10.4103/jpbs.jpbs_997_23	38595385
53	1	MDAS	1	0	0	Ogwo, C; Osisioma, W; Okoye, DI; Patel, J	Predicting dental anxiety in young adults: classical statistical modelling approach versus machine learning approach	BMC ORAL HEALTH	ObjectivesTo predict and identify the key demographic and clinical exposure factors associated with dental anxiety among young adults, and to compare if the traditional statistical modelling approach provides similar results to the machine learning (ML) approach in predicting factors for dental anxiety.MethodsA cross-sectional study of Western Illinois University students. Three survey instrument…	2024	24	1				313	10.1186/s12903-024-04012-3	http://dx.doi.org/10.1186/s12903-024-04012-3	38461263
54	2	CFSS-DS	1	0	0	Peng, RB; Liu, LH; Peng, YJ; Li, J; Mao, TT	A study on related factors affecting dental fear in preschool children	JOURNAL OF CLINICAL PEDIATRIC DENTISTRY	This study aims to examine the manifestations of dental anxiety (DA) and its influencing factors during dental visits among preschool children. The data of 166 preschool children who visited the Department of Dentistry of our hospital from April 2021 to April 2023 with oral problems were retrieved. Their DA performance was investigated using the CFSS-DS. In addition, based on their general data a…	2024	48	1		184	190		10.22514/jocpd.2024.020	http://dx.doi.org/10.22514/jocpd.2024.020	38239171
55	1	MDAS	0	1	0	Geers, AL; Seligman, LD; Pituch, KA; Clemens, KS; Francis, S; Kramer, L; Spotts, EK; Vang, M	Cultural normative beliefs in the US as a determinant of negative dental experiences and dental anxiety: a preliminary investigation	CURRENT PSYCHOLOGY	Dental anxiety, a predictor of both dental treatment avoidance and health outcomes, has been linked with early negative dental experiences. The causes of this relationship remain largely unexplored. This study provides a preliminary exploration of within-cultural variations of dental normative beliefs on the perception of negative dental experiences and the subsequent experience of dental anxiety…	2024	43	43		33528	33540		10.1007/s12144-024-06879-5	http://dx.doi.org/10.1007/s12144-024-06879-5
56	1	MDAS	1	0	0	Qazi, SH; Masoud, S; Tariq, K; Khan, M; Emrani, R; Ashraf, J	Effectiveness of auditory distraction on the management of dental anxiety in patients undergoing tooth extraction at a tertiary care hospital in Islamabad	CLINICAL AND EXPERIMENTAL DENTAL RESEARCH	ObjectivesThe study aimed to assess the effectiveness of anxiety reduction protocol using auditory distraction in alleviating dental anxiety among patients undergoing tooth extraction.Materials and MethodsA randomized controlled trial was conducted at the Oral Surgery Department at Islamabad Dental Hospital from July to December 2022, involving 50 patients scheduled for tooth extraction. Particip…	2024	10	2				e863	10.1002/cre2.863	http://dx.doi.org/10.1002/cre2.863	38433297
57	2	MCDAS	0	0	0	Xing, F; Zhang, TT; Yang, ZH; Qu, MC; Shi, XS; Li, YN; Li, Y; Zhang, W; Wang, ZY; Xing, N	Comparison of dexmedetomidine and a dexmedetomidine-esketamine combination for reducing dental anxiety in preschool children undergoing dental treatment under general anesthesia: A randomized controlled trial	JOURNAL OF AFFECTIVE DISORDERS	Background: Dental anxiety is a widespread complication occurring in pediatric patients during dental visits and may lead to undesirable complications. Esketamine may be effective in anxiety.Objective: The objective of this study was to investigate the effect of premedication with a dexmedetomidineesketamine combination compared with dexmedetomidine alone on dental anxiety in preschool children u…	2024	347			569	575		10.1016/j.jad.2023.12.011	http://dx.doi.org/10.1016/j.jad.2023.12.011	38065480
58	4	CDAS	1	0	0	Uziel, N; Gilon, E; Bar, I; Edri, N; Eli, I	Excessive Gag Reflex, Dental Anxiety, and Phobia of Vomiting in Dental Care	INTERNATIONAL DENTAL JOURNAL	Background: The most known and commonly studied behavioral obstacle to dental care is dental anxiety. An obstacle that is less studied though no less problematic is excessive gag reflex, which can severely impede dental treatment. Another understudied and possibly related syndrome is emetophobia (a specific phobia of vomiting). Objective: The aim of this study was to examine possible comorbidity …	2024	74	4		801	807		10.1016/j.identj.2023.12.002	http://dx.doi.org/10.1016/j.identj.2023.12.002	38228431
59	1	MDAS	1	1	0	Kurki, P; Korhonen, M; Honkalampi, K; Lahti, S; Suominen, AL	The use of dental anxiety management techniques during one-session treatment: a study on five video-recorded patient cases	ACTA ODONTOLOGICA SCANDINAVICA	ObjectiveThe aim was to examine what kinds of dental anxiety management techniques dentists use in the context of one-session treatment.Material and methodsThe data consisted of videotaped treatment sessions for five dentally anxious adults. The treatment was conducted by two experienced dentists without formal training in the treatment of dentally anxious patients or behavioral management techni…	2024	82	1		55	65		10.1080/00016357.2023.2258957	http://dx.doi.org/10.1080/00016357.2023.2258957	37747276
60	1	MDAS	1	0	0	Saglanmak, A; Arisan, V	Changes of Dental Implant Surgery-Related Anxiety and Pain with Respect to ASA-Physical Status	JOURNAL OF CLINICAL MEDICINE	Background/Objectives: Rehabilitation of missing teeth with dental implants is a strong trigger of dental anxiety. The sympathetic response caused by anxiety can lead to cardioVisual and Analogue Scale (VAS) cular and cerebroVisual and Analogue Scale (VAS) cular incidents, especially in patients at systemic risk (ASA Physical Status-II and ASA Physical Status-III). Dental anxiety can affect physi…	2024	13	22				6686	10.3390/jcm13226686	http://dx.doi.org/10.3390/jcm13226686	39597830
61	1	MDAS	1	0	0	Ladparkdy, S; Asvanund, Y; Prapansilp, W; Srimaneekarn, N	The Parental Concern and Acceptance of Silver Diamine Fluoride Treatment in Preschool Children: A Cross Sectional Study	JOURNAL OF INTERNATIONAL SOCIETY OF PREVENTIVE AND COMMUNITY DENTISTRY	Aim: Silver diamine fluoride (SDF) is a minimally inVisual and Analogue Scale (VAS) ive treatment with proven efficacy for managing early childhood caries. However, the dark state-trait-anxiety inventory (STAI) (STAI). ning associated with SDF treatment remains a major concern that affects parental acceptance. This study examines the level of parental acceptance of SDF treatment for preschool chi…	2024	14	5		413	420		10.4103/jispcd.jispcd_75_24	http://dx.doi.org/10.4103/jispcd.jispcd_75_24	39677531
62	1	MDAS	1	0	0	Tu, JC; Chiang, CY; Chiu, HC; Lin, FG; Tzeng, IS; Fu, E	Impact of non-surgical periodontal treatment on dental anxiety: A comparative study on patients with periodontitis	JOURNAL OF DENTAL SCIENCES	Background/purpose: Dental anxiety is prevalent and may result in the avoidance of periodontal therapy and maintenance. This study aimed to explore the impact of nonsurgical periodontal treatment (NSPT) on dental anxiety among patients with periodontitis. Materials and methods: In this study, 122 patients with periodontitis participated. The Chinese version of the MDAS gauged baseline dental anxi…	2024	19	3		1410	1415		10.1016/j.jds.2024.04.018	http://dx.doi.org/10.1016/j.jds.2024.04.018	39035311
63	2	MCFSS-DS	1	0	1	Seppänen, S; Vuorenmaa, K; Suominen, A; Ogawa, M; Pohjola, V; Rantavuori, K; Karlsson, H; Karlsson, L; Lahti, S	Concordance of Fathers and Mothers in the Assessment of Their 5-Year-Old Child's Dental Fear	DENTISTRY JOURNAL	The aim of this study was to evaluate the concordance of parents' assessments of their child's dental fear. Cross-sectional secondary analysis used data from the multidisciplinary FinnBrain Birth Cohort Study. Child dental fear was assessed at age 5 with the Finnish translation of the modified Children's Fear Survey Schedule Dental Subscale (CFSS-M) by both fathers (n = 588) and mothers (n = 1100…	2024	12	3				53	10.3390/dj12030053	http://dx.doi.org/10.3390/dj12030053	38534277
64	1	MDAS;MK-DAS	1	0	0	Ucuncu, MK; Ucuncu, MY	Assessment of patients' dental anxiety levels in the context of infectious diseases: development and validation of Musa Kazim's DAS (MK-DAS)	BMC PSYCHOLOGY	Objectives The study aimed to develop and validate a new scale called Musa Kazim's DAS (MK-DAS) to measure dental anxiety in relation to infectious diseases.Methods The study utilized a cross-sectional design and recruited participants from Faculty of Dentistry, Altinbas University. The sample included 289 participants who were seeking dental treatment. The MDAS was employed for the purpose of as…	2024	12	1				29	10.1186/s40359-023-01516-5	http://dx.doi.org/10.1186/s40359-023-01516-5	38233895
65	2	QADA-C	1	1	0	Margraf-Stiksrud, J; Pieper, K	Assessment of Dental Anxiety in Children: Reliability and Validity of the Questionnaire to Assess Dental Anxiety in Children (QADA-C)	DENTISTRY JOURNAL	This study presents a measure to assess dental anxiety in children. To gain a better understanding of children's fear and anxiety in the dental setting, instruments to gather data with high quality are necessary and missing, especially in the German language. Based upon the facet approach, the Questionnaire to Assess Dental Anxiety in Children (QADA-C) includes items concerning anxiety reactions …	2024	12	2				23	10.3390/dj12020023	http://dx.doi.org/10.3390/dj12020023	38392227
66	2	CFSS-DS	1	0	0	Ayca, K; Gümüs, S; Okumus, I	Determining the relationship between perceived stress and dental anxiety in children aged 8-11 perceived stress and dental anxiety	ANNALS OF CLINICAL AND ANALYTICAL MEDICINE	Aim: This study aims to determine the relationship between perceived stress and dental anxiety in children aged 8-11. Material and Methods: The Perceived Stress Scale (PSS) and the CFSS-DS were administered face-to-face to children aged 8-11 who visited the faculty for the first time. Normality was assessed using the Shapiro-Wilk test. If normal distribution was not present, the Mann-Whitney U te…	2024	15	9		656	660		10.4328/ACAM.22321	http://dx.doi.org/10.4328/ACAM.22321
67	2	MCDAS;CEDAM	1	0	0	Enshaei, Z; Kaji, KS; Saied-Moallemi, Z	Development and validation of the Iranian version of the Children's Experiences of Dental Anxiety Measure (CEDAM)	CLINICAL AND EXPERIMENTAL DENTAL RESEARCH	Objective: The aim of this study was to develop the Iranian version of the Children's Experiences of Dental Anxiety Measure (CEDAM) and evaluate its validity and reliability in assessing dental anxiety in children aged 9.16. Methods: The CEDAM was translated into Persian following the guidelines of the IQOLA project. A sample of children completed the measure in a clinical setting, with a subgrou…	2024	10	1				e830	10.1002/cre2.830	http://dx.doi.org/10.1002/cre2.830	38345484
68	2	VFAS;CFS;VCAS;FBRS	1	0	0	Areef, FS; Andiyappan, VS; Ramar, K	Association of Fear and Anxiety Scales in Pediatric Dental Patients Using Brainwave Entrainment: A Randomized Controlled Trial	CUREUS JOURNAL OF MEDICAL SCIENCE	Background Dental fear and anxiety are significant issues among pediatric patients, often complicating dental treatments. Various tools measure these emotional responses, including subjective scales such as the Visual Facial Anxiety Scale (VFAS) and CFS, and objective scales such as Venham's Anxiety Scale (Visual and Analogue Scale (VAS) ) and Frankl behavior rating scale (FBRS) (FBRS)This study …	2024	16	8				e66526	10.7759/cureus.66526	http://dx.doi.org/10.7759/cureus.66526	39246978
69	1	MDAS	1	0	1	Samami, M; Farrahi, H; Alinia, M	The relationship between dental anxiety and oral health literacy with oral health-related quality of life	BMC ORAL HEALTH	Background and Aim Dental anxiety is a prevalent issue in society, characterized by an uneasy sensation and anticipation of negative experiences in dental settings. In essence, dental anxiety, oral health literacy, and quality of life may have a relationship with each other, however, there is a shortage of evidence examining the interplay between these factors. Therefore, this study aimed to asse…	2024	24	1				567	10.1186/s12903-024-04359-7	http://dx.doi.org/10.1186/s12903-024-04359-7	38745147
70	2	MCDASf;FBRS	0	1	0	Balik, EA; Usluoglu, F	The effect of virtual reality glasses on dental anxiety in children who will receive dental treatment for the first time: a randomized controlled trial (RCT)	CURRENT PSYCHOLOGY	This study aimed to evaluate the effect of explaining treatment procedures using virtual reality glass (VRG) in a pretreatment waiting room on pretreatment anxiety and behaviors during the treatment process in pediatric patients who will undergo dental treatment for the first time. This randomized controlled clinical trial (RCT) randomly assigned 60 children who underwent dental filling treatment…	2024	43	41		31893	31905		10.1007/s12144-024-06717-8	http://dx.doi.org/10.1007/s12144-024-06717-8
71	1	MDAS	1	0	1	Höglund, M; Wårdh, I; Shahnavaz, S; Berterö, C	Dental professional recognition of dental anxiety from a patient perspective: a grounded theory study	ACTA ODONTOLOGICA SCANDINAVICA	Objective: To explore patients' experiences of dental staff recognising their dental anxiety. Material and Methods: Semi-structured interviews were conducted with 10 adults who identified themselves as dentally anxious. The sampling of study participants was purposive, and the audio-recorded interviews were transcribed verbatim. Classical grounded theory and constant comparative analysis were use…	2024	83			696	701		10.2340/aos.v83.42447	http://dx.doi.org/10.2340/aos.v83.42447	39692565
72	1	STAI;DFS;MDAS	1	0	0	Geçkil, N	The effect of gender and menstrual cycle phase on patıents undergoıng ımpacted thırd molar surgery: a cross-sectıonal study	MEDICINA ORAL PATOLOGIA ORAL Y CIRUGIA BUCAL	Background: Achieving the best outcomes in surgical procedures requires optimizing all patient -related psychological and physiological factors. This study was carried out to evaluate the preoperative anxiety and fear levels, and postoperative symptoms in patients undergoing impacted third molar surgery, and to compare the relevant psychological and physical findings between genders and between w…	2024	29	4		e468	e475		10.4317/medoral.26443	http://dx.doi.org/10.4317/medoral.26443	38907643
73	1	VAS;APAIS;MDAS;STAI	1	0	0	Sivrikaya, EC; Yilmaz, O; Tuzuner, T; Korkmaz, YT; Alver, A; Arikan, SM; Kocak, N; Sahin, E	Is serum BDNF level reliable parameter in detecting of dental anxiety before impacted third molar surgery?	MEDICINA ORAL PATOLOGIA ORAL Y CIRUGIA BUCAL	Background: Brain-derived neurotrophic factor (BDNF) is a factor that implicate in the pathophysiology and treatment of depression and anxiety. The aim of this study was to determine the relationship between dental anxiety and BDNF serum level through impacted third molar surgery. Material and Methods: In this randomized, double-blind, cross-sectional study, the sample included patients who had b…	2024	29	4		e584	e590		10.4317/medoral.26558	http://dx.doi.org/10.4317/medoral.26558	38907644
74	2	MDAS	1	0	0	Karaca, S; Capan, BS	The effect of parental presence on the anxiety during first dental treatment in children	ACTA ODONTOLOGICA SCANDINAVICA	ObjectiveThe aim of this study was to evaluate the effect of parental presence on dental anxiety in children during dental treatments.Materials and methodsThe study was conducted with 194 children between January-April, 2020. The children were randomly divided into two subgroups. Children in group-I were treated in parent's presence (pp), and in group-II in parent's absence (pa). The Wong-Baker F…	2024	83			38	41		10.1080/00016357.2023.2262019	http://dx.doi.org/10.1080/00016357.2023.2262019	37749895
75	1	STAI;MDAS	0	0	0	Martínez-Martín, V; Verdejo-Herrero, J; Rey, RRD; Garcia-Gonzalez, J; Requena-Mullor, MD; Alarcon-Rodriguez, R	The Effect of Immersive Virtual Reality on Dental Anxiety and Intraoperative Pain in Adults Undergoing Local Anesthesia: A Randomized Clinical Trial	HEALTHCARE	Aims: This study assessed the effect of immersive virtual reality (IVR) on anxiety and intraoperative pain in adult patients undergoing dental extractions with local anesthesia. Methods: In a single-blind, randomized clinical trial from September 2022 to December 2023 at a private dental clinic, 190 patients with dental anxiety were randomly assigned to either an IVR or a control group. Primary o…	2024	12	23				2424	10.3390/healthcare12232424	http://dx.doi.org/10.3390/healthcare12232424	39685046
76	2	MDAS	1	0	0	Zhao, C; Wang, D; Zhang, JX; Ge, SW; Zhan, ZJ; Xu, L; Liao, SK	Associations of Social Psychological Factors and OHRQoL in Periodontitis Patients: A Structural Equation Modeling Study	PATIENT PREFERENCE AND ADHERENCE	Background and Purpose: Periodontitis is the leading cause of tooth loss in adults worldwide. The functional loss, nutritional deficiencies, and psychological barriers it causes, as well as its impact on overall health and quality of life, are all significant. The prevalence of periodontal disease is high in China. Our study aimed to determine the intricate relationship between periodontal diseas…	2024	18			2359	2372		10.2147/PPA.S492070	http://dx.doi.org/10.2147/PPA.S492070	39583136
77	2	MCDAS	1	0	0	Bahrololoomi, Z; Al-Din, JZ; Maghsoudi, N; Sajedi, S	Efficacy of Virtual Reality Distraction in Reduction of Pain and Anxiety of Pediatric Dental Patients in an Iranian Population: A Split-Mouth Randomized Crossover Clinical Trial	INTERNATIONAL JOURNAL OF DENTISTRY	Background and Objectives. Dental fear and anxiety are common causes of dental care avoidance especially in pediatric dentistry. Distraction is among the safest and cheapest techniques for behavioral guidance in children. Virtual reality (VR) can be used as a means of distraction. This study aimed to assess the effect of distraction by VR on the levels of pain and anxiety in 6-8-year-old patients…	2024	2024					1290410	10.1155/2024/1290410	http://dx.doi.org/10.1155/2024/1290410	38250512
78	1	CDAS;MDAS	1	0	0	Alattar, AN; Hamzah, BF	Psychotherapeutic Effect of Listening to Quran Recitation on Dental Anxiety: A Randomized Controlled Trial	DENTAL HYPOTHESES	Introduction: This study aimed to investigate the psychotherapeutic effects of listening to Quran recitation on the perception of discomfort and fear in patients undergoing dental treatment. Methods: This research was designed as a randomized controlled trial in which 30 participants (20 females and 10 males) were assigned randomly to either an experimental (Quran listening) or a control group. F…	2024	15	4		59	62		10.4103/denthyp.denthyp_124_23	http://dx.doi.org/10.4103/denthyp.denthyp_124_23
79	3	ACDAS	1	0	0	Manan, NM; Musa, S; Nor, MMD; Saari, CZ; Al-Namankany, A	The Abeer Children DAS (ACDAS) cross-cultural adaptation and validity of self-report measures in the Malaysian Children Context (MY-ACDAS)	INTERNATIONAL JOURNAL OF PAEDIATRIC DENTISTRY	Background: The Abeer Children DAS (ACDAS) source language was developed and validated in an English-speaking country in the UK to measure dental anxiety among children. The ACDAS also included the child's cognitive assessment, as well as feedback from the parent or the legal guardian and a dental health professional (DHP). This is the first study to validate the application of the ACDAS in Malay…	2024	34	3		267	276		10.1111/ipd.13132	http://dx.doi.org/10.1111/ipd.13132	37985445
80	1	VAS;STAI	1	0	0	Gürses, G; Akkoç, FIO; Akti, A; Körez, MK	Effectiveness of wearing glasses with green lenses on dental anxiety for third-molar surgery A randomized clinical trial	JOURNAL OF THE AMERICAN DENTAL ASSOCIATION	Background. Dental anxiety is a common problem for oral surgeries. This study investigated the effectiveness of wearing glasses with green lenses in reducing dental anxiety, blood pressure, heart rate, and intraoperative pain in patients undergoing first-time third-molar surgery. Methods. The authors planned this study as a randomized and parallel-group clinical trial. Patients' dental anxiety wa…	2024	155	6					10.1016/j.adaj.2024.02.006	http://dx.doi.org/10.1016/j.adaj.2024.02.006	38520420
81	1	NRS	1	0	0	Lal, A; Maqsood, A; Ahmed, N; Altamash, S; Al Rifaiy, MQ; Alsaif, R; Vohra, F; Mosaddad, SA; Heboyan, A	The efficacy of iatrosedation and music listening techniques in attenuating dental anxiety in patients undergoing dental crown preparation: A randomized clinical trial	PSYCH JOURNAL	Dental anxiety is a common problem encountered in dental clinics that affects both patients and dentists. Adequate management of dental anxiety is critical for optimal treatment outcomes for the patient. This study aims to assess the efficacy of two anxiety-reduction techniques (iatrosedation and music listening) for dental crown preparation in adult patients. In this clinical trial, 60 patients …	2024	13	4		566	574		10.1002/pchj.731	http://dx.doi.org/10.1002/pchj.731	38363639
82	1	MDAS	1	0	0	Cañadas, CD; Martínez-Rodríguez, N; Santos-Marino, J; Martínez-González, JM; Barona-Dorado, C	The Influence of Anxiety on Postoperative Quality of Life Regarding Implant Treatments: An Epidemiological Study	DENTISTRY JOURNAL	Dental treatment anxiety is highly prevalent worldwide. This is particularly important in the field of implantology since, in daily clinical practice, it translates into an increase in the difficulty of treatments, extending surgical times and having repercussions in the postoperative period. The aim of this multicentre, cross-sectional, epidemiological study was to determine the influence of anx…	2024	12	6				165	10.3390/dj12060165	http://dx.doi.org/10.3390/dj12060165	38920866
83	1	STAI	1	1	0	Benz, CI; Wolanski, C; Piefke, M; Campus, G; Piwowarczyk, A; Wolf, TG	A double-blind randomized clinical trial on the suggestive effect of anxiety management questionnaires in dental emergencies	FRONTIERS IN PSYCHOLOGY	Objective Dental anxiety is widespread among both children and adults. To diagnose dental anxiety, standardized anxiety questionnaires are recommended. Based on the suggestive nature of the questionnaires, the study aimed to find out whether asking respondents about personal coping strategies before dental treatment influences their anxiety. Methods This prospective, double-blind, randomized cont…	2024	15					1333594	10.3389/fpsyg.2024.1333594	http://dx.doi.org/10.3389/fpsyg.2024.1333594	38577123
84	1	STAI;CDAS;ISAR;VAS	1	0	0	Gonçalves, RCG; Cardoso, RB; Bauer, J; dos Santos, VM; Jabur, RD; Bortoluzzi, MC	Exploring the relationship between anxiety, patient characteristics and pain outcomes in oral surgery under local anesthesia: The measurement problem	DENTAL AND MEDICAL PROBLEMS	Background. Anxiety during oral surgery can impact patient homeostasis, increase the difficulty of the procedure and create additional stress for the surgeon. Furthermore, it has been associated with more intense and prolonged pain during and after dental treatment. Objectives. The aim of the study is to evaluate the relationship between anxiety, patient characteristics and pain outcomes in oral …	2024	61	4		515	523		10.17219/dmp/163255	http://dx.doi.org/10.17219/dmp/163255	39121237
85	1	MDAS;VAS	1	0	0	Silva, SD; Velozo, C; Montenegro, LDS; de Sousa, WV; Isaltino, MD; Diniz, MDFM; de Albuquerque, DS	Effect of Preoperative Oral Cannabidiol-Rich Cannabis Extract on Anxiety and Postoperative Pain after Endodontic Treatment: A Double-Blind Randomized Clinical Trial	JOURNAL OF ENDODONTICS	Introduction: The aim of the present study was to evaluate the effectiveness of cannabidiol (CBD)-rich Cannabis extract in reducing anxiety and postoperative pain in patients submitted to endodontic treatment. Methods: The study was carried out after approval by the Research Ethics Committee (Registration No. 5.075.961). The following groups were tested: CBD and placebo. Pain was measured using a…	2024	50	12		1698	1704		10.1016/j.joen.2024.10.010	http://dx.doi.org/10.1016/j.joen.2024.10.010	39505200
86	2	FIS	1	0	0	Abdalhai, R; Kouchaji, C; Alkhatib, R	The effect of aromatherapy with Lavender-Neroli oil and music in management of pediatric dental anxiety: a randomized control trial	BDJ OPEN	Aim: This study aimed to evaluate the efficacy of aromatherapy with Lavender-Neroli essential oil combined with background music in reducing dental anxiety and pain during anesthesia in children. Materials and methods: A total of 56 children aged 6-10 years old who needed dental treatment with inferior alveolar nerve injection (IANB) were randomly divided into two groups: Group 1 (Experimental, n…	2024	10	1				5	10.1038/s41405-024-00186-8	http://dx.doi.org/10.1038/s41405-024-00186-8	38286818
87	1	CDAS	1	0	0	Zhang, DY; Li, SL; Zhang, R	Effects of dental anxiety and anesthesia on vital signs during tooth extraction	BMC ORAL HEALTH	Background Anxiety is common preceding tooth extraction; hence, it is crucial to identify patients with dental anxiety (DA) and to manage DA. This study assessed the level of DA and influencing factors in tooth extraction patients in a dental hospital in China and changes in their blood pressure (BP) and heart rate (HR) during the tooth-extraction procedure. Methods The study was a cohort study. …	2024	24	1				632	10.1186/s12903-024-04404-5	http://dx.doi.org/10.1186/s12903-024-04404-5	38811912
88	1	MDAS	1	0	1	Lesna, M; Górna, K; Kwiatek, J	Managing Fear and Anxiety in Patients Undergoing Dental Hygiene Visits with Guided Biofilm Therapy: A Conceptual Model	APPLIED SCIENCES-BASEL	Featured Application This research can be directly applied in the development of more efficient dental biofilm management techniques, enhancing the effectiveness of preventive dental care. Specifically, the insights from our study could be used to improve the protocols of Guided Biofilm Therapy, potentially reducing the anxiety associated with dental hygiene visits and improving patient outcomes.…	2024	14	18				8159	10.3390/app14188159	http://dx.doi.org/10.3390/app14188159
89	2	MDAS	1	0	0	Maganur, PC; Vishwanathaiah, S; Quadri, MFA; Alsabi, M; Modarba, W; Aqeel, W; Al Rawi, N; Uthman, A; Reda, R; Jafer, M; Testarelli, L; Patil, S	Color perception and its relation to dental anxiety in children	DENTAL AND MEDICAL PROBLEMS	Background. One of the major causes of dental anxiety in children is their first impression of the dental environment. Even minor details, such as the choice of color in a dental setting and the color of dental equipment, can positively influence a child's behavior. Objectives. The aim of the study was to assess the relationship between the emotions in children and color combinations in a pediatr…	2024	61	5		671	677		10.17219/dmp/145896	http://dx.doi.org/10.17219/dmp/145896	39451058
90	1	CDAS	1	0	0	Ceylan, E; Gurbuz, E	The effect of virtual reality glasses on dental anxiety during scaling and root planing in patients with periodontitis: A randomized controlled clinical trial	INTERNATIONAL JOURNAL OF DENTAL HYGIENE	ObjectivesThis study aimed to evaluate the effect of virtual reality distraction (VRD) on dental anxiety during scaling and root planing (SRP) in periodontitis patients.Materials and MethodsThis randomized controlled split-mouth study included 60 patients who scored 9 or above on the DAS and required SRP in at least two quadrants with at least five teeth and two sites with a probing depth of >= 4…	2024	22	3		749	757		10.1111/idh.12788	http://dx.doi.org/10.1111/idh.12788	38433480
91	2	MCDASf	1	0	0	SHierarchischer Angstfragebogen’ (HAF) eeq, S; Qureshi, EM; Ul Hassan, A; Haider, S; Iqbal, Z; Anwer, W	Effect of Virtual Reality Distraction on Pain and Anxiety Level among Children Aged 5-8 Years during Dental Treatment	ANNALS ABBASI SHAHEED HOSPITAL & KARACHI MEDICAL & DENTAL COLLEGE	Objective: To assess the effect of Virtual Reality Distraction Technique (VRDT) on pain and anxiety among 5 to 8 years children during dental treatment and to compare the impact of Virtual Reality Distraction Technique (VRDT) vs No VRDT on pain and stress in 5-8-year-old children during short inVisual and Analogue Scale (VAS) ive dental treatment. Methods: This study was carried out in the Univer…	2024	29	3		412	419
92	2	CFSS-DS	1	0	0	Li, MX; Xiong, HC; Li, MM; Chee, WW; Chen, K	Change in oral health-related behaviours of children before and after dental treatments under general anaesthesia	JOURNAL OF CLINICAL PEDIATRIC DENTISTRY	This study evaluated the behavioural changes pertaining to children's oral health before and after the dental general anaesthesia (DGA), with particular focus on the factors associated with these changes. The records were collected for the children who received DGA from July 2015 to November 2016, and relevant questionnaires were obtained from their parents/guardians for the information prior to …	2024	48	3		94	100		10.22514/jocpd.2024.063	http://dx.doi.org/10.22514/jocpd.2024.063	38755987
93	2	MCDASf	1	0	0	Kamatham, R; Anchala, K; Kanagaluru, C; Vinnakota, DN	Effectiveness of Animal-Assisted Activity on Pain Perception and Anxiety of Children Undergoing Intraoral Local Anesthetic Administration	JOURNAL OF DENTISTRY FOR CHILDREN	Purpose: To investigate the impact of animal -assisted activity (AAA) involving a dog (play therapy) on reducing the pain experienced by children during the administration of local anesthetic (LA). Methods: Children between the ages of eight and 12 years who required LA administration were randomized into an AAA group and a control group. Baseline data for the simplified MCDAS-Faces version (MCDA…	2024	91	1		31	37				38671571
94	3	CDAS	1	0	0	Gastmann, AH; Xavier, SR; Pilownic, KJ; Romano, AR; Gomes, FD; Goettems, ML; Morgental, RD; Pappen, FG	Pain, anxiety, and catastrophizing among pregnant women with dental pain, undergoing root canal treatment	BRAZILIAN ORAL RESEARCH	This prospective study aims to evaluate dental pain, anxiety, and catastrophizing levels in pregnant women undergoing root canal treatment. Sixty pregnant and non-pregnant women presenting dental pain and an indication for root canal treatment were included in the study. Dental anxiety and catastrophizing were investigated using validated questionnaires. The endodontic intervention was performed,…	2024	38					e054	10.1590/1807-3107bor-2024.vol38.0054	http://dx.doi.org/10.1590/1807-3107bor-2024.vol38.0054	38922214
95	2	MCDAS	1	0	0	Alkahtani, ZM	Comparative Study of Different Behavioral Management Techniques in Treating Anxious Pediatric Dental Patients	JOURNAL OF PHARMACY AND BIOALLIED SCIENCES	Background: Pediatric dental anxiety poses a significant challenge in the delivery of dental care, often resulting in compromised treatment outcomes and negative experiences for both patients and dental professionals. Materials and Methods: A randomized controlled trial (RCT) was conducted involving 120 pediatric dental patients aged 4 to 10 years old, presenting with varying degrees of dental an…	2024	16		3	S2679	S2681		10.4103/jpbs.jpbs_362_24	http://dx.doi.org/10.4103/jpbs.jpbs_362_24	39346276
96	2	CBC-PS	1	0	0	Rahaman, SKM; Maiti, N; Harish, S; Achanur, M; Pramanik, MS; Ahmed, A	Impact of Dental Treatment Simulation App on Anxiety of Pediatric Dental Patients: An Observational Study	JOURNAL OF PHARMACY AND BIOALLIED SCIENCES	Aim:The study aimed to investigate the effect of a dental treatment simulation app on the anxiety levels of pediatric dental patients.Materials and Methods:Forty children, aged 4-8 years and with no prior dental experience, were randomly assigned to either the control group (group I) or the dental app group (group II). The children's anxiety levels were measured before and after undergoing restor…	2024	16	SUPPL 4	4	S3610	S3612		10.4103/jpbs.jpbs_1141_24	http://dx.doi.org/10.4103/jpbs.jpbs_1141_24	39926751
97	1	CDAS	1	0	0	Abdulhameed, SA; Nagendrababu, V; Gorduysus, MO; Dummer, PMH; Gopinath, VK	A randomized clinical trial comparing the effects of music and informative videos on patient anxiety during root canal treatment and retreatment	QUINTESSENCE INTERNATIONAL	Objectives: This randomized clinical trial compared the effectiveness of music and informative videos as distraction tools to reduce the anxiety of patients during root canal treatment and retreatment. Method and materials: A total of 90 patients were enrolled in the study. The patients were randomly allocated to three groups: Group 1 listened to music during the treatment (n = 30), Group 2 watch…	2024	55	8		670	680		10.3290/j.qi.b5640066	http://dx.doi.org/10.3290/j.qi.b5640066	39078172
98	1	CDAS	1	0	0	GHierarchischer Angstfragebogen’ (HAF) far, RSA; Sheikh, M; Kidwai, M; Sanaullah, A; Salman, M; Ilyas, A; Ahmed, N; Lal, A	Impact of high-speed handpiece noise-induced dental anxiety on heart rate: analyzing experienced and non-experienced patients - a comparative study	BMC ORAL HEALTH	BackgroundDental anxiety is very much common among the patients and could be due to different factors like the behavior of the dentist, past experiences, Needle phobia, or word of mouth from other patients. According to recent studies, a strong association between sound and anxiety has been found, so this observational study has been conducted to find out the link between the activation of anxiet…	2024	24	1				265	10.1186/s12903-024-04017-y	http://dx.doi.org/10.1186/s12903-024-04017-y	38389070
99	2	VAS	1	0	0	Sajadi, F; Shokrizadeh, M; Aftabi, R; Tavanaei, M	Impact of acupressure on anxiety and pain during local anesthetic injection in pediatric patients: A triple-blinded clinical trial	JOURNAL OF ORAL HEALTH AND ORAL EPIDEMIOLOGY	Background: Most dental anxiety is caused by the pain of local anesthetic injection. Techniques such as acupressure have been introduced to reduce anxiety and pain. This study aimed to investigate the effect of acupressure on the reduction of anxiety and pain during local anesthetic injection in children 5-7 years old. Methods: This triple-blinded clinical trial was conducted on 71 children betwe…	2024	13	3		92	99		10.34172/johoe.2401.1609	http://dx.doi.org/10.34172/johoe.2401.1609
100	1	MDAS;STAI	1	0	0	Degirmenci, K; Yalin, M	A cross-sectional study on dental anxiety and state anxiety related to removal of fixed partial dentures	QUINTESSENCE INTERNATIONAL	Objectives: This study aimed to evaluate the effect of the clinical removal of fixed partial dentures on oral health-relatedquality of life and the anxiety values of individuals and to determine the clinical factors of high anxiety levels. Method and materials: In total, 300 participants were included in the study. Six different reasons for the clinical removal of fixed partialdentures (oral exam…	2024	55	7
101	1	DAS-R	1	0	0	Gudipaneni, RK; Alzabni, KMD; Alrashedi, FFA; Alruwaili, DHJ; Albalawi, FA; Alanazi, AH; Alshamri, BS; Almaeen, SH; Manchery, N; Bawazir, OA	The impact of parental dental anxiety and oral health literacy on child oral health and dental-visit patterns: a cross-sectional study	BMC ORAL HEALTH	Background Identifying the risk indicators of parental dental anxiety (PDA) and oral health literacy (OHL) can help oral healthcare professionals recognise challenges in this field. Armed with the appropriate information, they can effectively engage with parents to build trust and promote early and regular child dental visits. Objectives This study aimed to investigate the association between PDA…	2024	24	1				853	10.1186/s12903-024-04536-8	http://dx.doi.org/10.1186/s12903-024-04536-8	39068408
102	1	MDAS	1	0	0	Gurbuz, E; Gurbuz, AA	Investigation of the effect of virtual reality distraction in patients undergoing mandibular periodontal surgery: A randomized controlled study	JOURNAL OF ESTHETIC AND RESTORATIVE DENTISTRY	Objective: This clinical study aimed to evaluate the effect of virtual reality (VR) technology on anxiety and pain levels in patients undergoing gingivectomy and gingivoplasty procedures. Materials and Methods: The patients were randomized into test (surgery with VR glasses) and control (surgery without VR glasses) groups. Before the surgery, the anxiety level was measured using the MDAS, and ant…	2024	36	5		813	822		10.1111/jerd.13203	http://dx.doi.org/10.1111/jerd.13203	38314536
103	1	MDAS	1	0	0	Padilla-Fonseca, N; Araya-Castillo, A; Arias-Campos, MP; Solís-Rivera, AP; Jiménez-Matarrita, J; Ramírez, K	The Relationship Between Dental Anxiety and Oral Health-Related Quality of Life in Patients with Periodontitis	DIAGNOSTICS	Objectives: This study aimed to (1) investigate whether dental anxiety (DA) and oral health-related quality of life (OHRQoL) differed between patients diagnosed with periodontitis and individuals with periodontal health, (2) examine associations and correlations between these patient-reported measures, and (3) analyze demographic and clinical parameters. Methods: Ninety-six patients diagnosed wit…	2024	14	23				2624	10.3390/diagnostics14232624	http://dx.doi.org/10.3390/diagnostics14232624	39682533
104	2	MDAS	1	0	0	Alanbari, MA; Hamdan, HM; Bawazir, OA; Sulimany, AM	Association between parental factors and child's behaviors during moderate sedation in pediatric dental care	FRONTIERS IN PEDIATRICS	Background/Aim Managing young children with negative behaviors can be challenging in dental settings. Moderate sedation (MS) is often used as a treatment option for such children. However, children's behavior during MS may vary depending on several variables. These variables include parental factors, such as parental anxiety, coping strategies, and pain catastrophizing. However, this area, partic…	2024	12					1456395	10.3389/fped.2024.1456395	http://dx.doi.org/10.3389/fped.2024.1456395	39290594
105	1	STAI;Customized questionnaire	1	0	0	Mino, T; Kimura-Ono, A; Arakawa, H; Tokumoto, K; Kurosaki, Y; Matsuka, Y; Maekawa, K; Kuboki, T	A novel brief questionnaire using a face rating scale to assess dental anxiety and fear	JOURNAL OF ADVANCED PROSTHODONTICS	PURPOSE. This study aimed to evaluate the reliability and validity of a four-item questionnaire using a face rating scale to measure dental trait anxiety (DTA), dental trait fear (DTF), dental state anxiety (DSA), and dental state fear (DSF). MATERIALS AND METHODS. Participants were consecutively selected from patients undergoing scaling (S-group; n = 47) and implant placement (I-group; n = 25). …	2024	16	4		244	254		10.4047/jap.2024.16.4.244	http://dx.doi.org/10.4047/jap.2024.16.4.244	39221413
106	2	CFS	1	1	0	Bchara, J; Abed, D; Laflouf, M; Massoud, S; Alfeel, J; Abed, D	Child's friendly dental attire, a game changer for anxiety and pain management in dental environment, a randomized clinical trial	SCIENTIFIC REPORTS	Dental anxiety usually stands in the way of obtaining adequate dental treatment, and the dental setting and team are considered factors that may affect dental anxiety. Many cross-sectional studies have indicated that dentally anxious children prefer their dentist to wear friendly attire rather than a conventional white coat, but no clinical trial has detected the effect of wearing a child's frien…	2024	14	1				30182	10.1038/s41598-024-81952-4	http://dx.doi.org/10.1038/s41598-024-81952-4	39632938
107	1	DFS;CDAS	0	1	0	Rapoport, O; Möcklinghoff, S; Merz, S; Neidhardt, E	Can I please postpone my dentist appointment?-Exploring a new area of procrastination	CURRENT PSYCHOLOGY	It is known that both procrastination and self-compassion are associated with health behaviours in the sense that the former reduces them and the latter increases them. It is also known that regular visits to the doctor and especially to the dentist are part of a healthy lifestyle. The aim of this study was to investigate the influence of procrastination and self-compassion on dental attendance. …	2024	43	5		4526	4535		10.1007/s12144-023-04598-x	http://dx.doi.org/10.1007/s12144-023-04598-x
108	1	MDAS	1	0	0	Zhu, JF; Li, WJ; Wei, F; Zhang, D; Wang, M; Zhang, HY; Zhang, Y	Influence of experiencing SARS-CoV-2 infection on anxiety levels in Chinese patients undergoing third molar surgery	FRONTIERS IN PSYCHOLOGY	Background: In China, most of the citizens experienced SARS-CoV-2 infection since the end of 2022. The Coronavirus disease 2019 (COVID-19) pandemic affected people's physical health and also had a significant impact on mental well-being. The present study aims to discover if the experience of SARS-CoV-2 infection influences patients' anxiety toward third molar surgery in the Chinese population. M…	2024	15					1307776	10.3389/fpsyg.2024.1307776	http://dx.doi.org/10.3389/fpsyg.2024.1307776	38577119
109	2	VCAS	1	0	0	Felemban, OM; Bannan, AM; Alqadi, RM; Bamashmous, N	Children Anxiety and Pain while Performing Interim Therapeutic Restorations with Hand Instruments compared to Rotary Instruments: A Randomised Clinical Trial	JOURNAL OF CLINICAL AND DIAGNOSTIC RESEARCH	Introduction: Children with dental anxiety may avoid visiting the dentist until a more serious and painful condition develops. Dentists could use less stressful techniques, like Interim Therapeutic Restorations (ITR), to treat dental cavities in difficult or young patients. ITR performed with hand tools may be preferred due to the absence of handpiece vibration, sound, or smell. Aim: To assess th…	2024	18	1		ZC59	ZC62		10.7860/JCDR/2024/66793.18955	http://dx.doi.org/10.7860/JCDR/2024/66793.18955
110	2	VAS	1	0	0	Pamungkas, SA; Effendy, C; Hartami, E; Istifiani, LA; Ulhaq, ZS	The impact of animated video cartoons as a distraction technique on anticipatory anxiety levels among children during class I GIC restoration procedures	EUROPEAN ARCHIVES OF PAEDIATRIC DENTISTRY	PurposeInvestigating the effect of visual distraction using animated video cartoons (AVCs) on anxiety of children during class I class I glass-ionomer cement (GIC) restoration procedures.Patients and MethodsThis randomized clinical trial, 42 children between the ages of 5-6 years were enrolled. These participants were divided into two groups: Group 1, consisting of 21 individuals (AVCs), who were…	2024	25	5		685	693		10.1007/s40368-024-00927-1	http://dx.doi.org/10.1007/s40368-024-00927-1	39278892
111	2	VCAS;FAS	1	0	0	Salama, RM; El-Habashy, LM; Zeitoun, SI	Effectiveness of virtual reality glasses with integrated sign language in reducing dental anxiety during pulpotomy in children with hearing impairment: a randomized controlled trial	BMC ORAL HEALTH	BackgroundChildren with hearing impairment (HI) face communication challenges during dental procedures due to hearing loss. Studies suggest that distraction techniques, like virtual reality (VR), can effectively divert their focus from stressful stimuli, resulting in a more comfortable dental experience. The present study aims to assess the effectiveness of distracting children with moderate to s…	2024	24	1				1388	10.1186/s12903-024-05129-1	http://dx.doi.org/10.1186/s12903-024-05129-1	39548423
112	2	RMS-TS	1	0	0	Nikhitha, D; Ratnaditya, A; Anusha, C; Anusha, K; Srilekha, M; Harshavallika, B	Assessment of Dental Anxiety in Visually Impaired Children Using Two Methods of Oral Health Education in Nizamabad District: A Randomized Control Trial	JOURNAL OF PHARMACY AND BIOALLIED SCIENCES	Background: Oral health is greatly impacted by visual impairment, which raises the possibility of dental treatment anxiety. Therefore, the goal of this research is to assess dental anxiety in children who are blind. Aim and Objectives of the Study: The intention of the study was to raise awareness of oral health among visually impaired children and to use the RMS-tactile scale (TS) to measure the…	2024	16	SUPPL 5	5	S4769	S4774		10.4103/jpbs.jpbs_1245_24	http://dx.doi.org/10.4103/jpbs.jpbs_1245_24	40061648
113	3	CDAS	1	0	0	Busatto, PF; Baldissarelli, F; Pelepenko, LE; Vanni, JR; Fornari, VJ; Rigo, L; Hartmann, MSM	Anxiety immediately before endodontic treatment: cross-sectional quantitative analysis	DISCOVER PSYCHOLOGY	IntroductionEndodontic treatments are considered by the patients to be one of the most painful and anxiety-generating procedures and this feeling may be linked to both environmental and individual aspects. This study aimed to evaluate the degree of anxiety of patients immediately before the endodontic treatment.MethodsThe study design was a cross-sectional quantitative analysis where patient samp…	2024	4	1				9	10.1007/s44202-024-00120-x	http://dx.doi.org/10.1007/s44202-024-00120-x
114	1	MDAS	1	0	0	de Oliveira, JP; de Alencar, AHG; Estrela, CB; Decurcio, DA; Estrela, CRA; Estrela, C	Comparative effectiveness of preemptive administration of ibuprofen and ibuprofen-arginine on the anesthetic success of inferior alveolar nerve block in teeth with symptomatic irreversible pulpitis - A double-blind randomized clinical trial	CLINICAL ORAL INVESTIGATIONS	Objectives This study examined the impact of premedication with ibuprofen and ibuprofen-arginine and the influence of preoperative pain and anxiety on inferior alveolar nerve block (IANB) efficacy in cases of symptomatic irreversible pulpitis. Materials and methods The study involved 150 SIP patients who were randomly assigned to receive ibuprofen (600 mg), ibuprofen-arginine (1,155 mg), or a pla…	2024	28	7				366	10.1007/s00784-024-05765-5	http://dx.doi.org/10.1007/s00784-024-05765-5	38850383
115	1	MDAS;VAS	1	1	0	Pellicer, LE; Rubio, JLM; Casañas, E; Villar, AC	Immediate implant placement influenced by musical flow: a prospective randomized controlled clinical trial	BMC ORAL HEALTH	Background The purpose of this study was to test how musical flow using baroque (BM) and classical era music (CM) as a non-pharmacological therapy can control anxiety and pain levels among patients undergoing IPI (Immediate post-extraction implants). Methods 78 patients who required an IPI were enrolled in this randomized clinical trial. Each patient was assigned to one of the three experimental …	2024	24	1				628	10.1186/s12903-024-04366-8	http://dx.doi.org/10.1186/s12903-024-04366-8	38807113
116	2	VCAS	1	0	0	Mehrotra, D; Shetty, AA; Rai, K; Kumara	Effect of audio and virtual reality distraction on the dental anxiety of children with mild intellectual disability	SPECIAL CARE IN DENTISTRY	Background and Aim: Intellectual disability, is a neurodevelopmental disorder that typically manifests early in childhood and consists of both intellectual and adaptive functioning deficits in conceptual, social, and practical domains. It can be categorized into mild, moderate, severe, and profound based on its severity. Cognitive impairment may be observed predominantly in children with intellec…	2024	44	3		868	877		10.1111/scd.12932	http://dx.doi.org/10.1111/scd.12932	37849240
117	1	MDAS;APAIS;STAI;HADS	1	0	0	Yurttutan, ME; Özlü, M; Balkan, EP	Effects of Preoperative Information Methods on Anxiety in Patients Scheduled for Impacted Third Molar Surgery	CYPRUS JOURNAL OF MEDICAL SCIENCES	BACKGROUND/AIMS: Extraction of impacted I3M teeth is the most common surgical procedure and causes the greatest anxiety in patients. The aim of this study was to measure the effect of verbal, live action, and animated video information on a patient's anxiety level before impacted I3M tooth extraction. The null hypothesis of this study was that there was a decrease in the anxiety levels of patient…	2024	9	5		366	374		10.4274/cjms.2024.2024-44	http://dx.doi.org/10.4274/cjms.2024.2024-44
118	2	MCDASf;RMS-PS	1	0	0	Nikitha, J; Jayalakshmi, P; Chandrabhatla, SK	Effectiveness of Intellectual Memory Recall and Multifaceted Distraction Techniques in Reducing Anxiety among Children during Radiovisiography: A Randomised Clinical Trial	JOURNAL OF CLINICAL AND DIAGNOSTIC RESEARCH	Introduction: Dental anxiety is anticipatory in nature, and the manifestation of the anxiety is due to uncertainty about a future threat and the inability to mitigate or avoid it. Distraction with a multisensory approach aids in better managing the anxious child. Aim: To compare the efficiency of two different play techniques, namely Intellectual Memory Recall (IMR) game and Multifaceted Distract…	2024	18	6		ZC31	ZC36		10.7860/JCDR/2024/68123.19537	http://dx.doi.org/10.7860/JCDR/2024/68123.19537
119	1	MDAS	1	0	0	Mittal, P; Jadhav, GR; Kader, MMA; Gaikwad, AR; Shinde, S; Di Blasio, M; Ronsivalle, V; Cicciù, M; Minervini, G	Evaluation of lavender and rose aromatherapies on the success of inferior alveolar nerve block in symptomatic irreversible pulpitis: A randomized clinical trial	HELIYON	Trial design: This is a prospective, block-randomized, blinded, multiple arm and parallel-group superiority clinical trial. Methods: Seventy-eight patients satisfying the recruitment standards, were randomly allocated into three groups as follows: Group I (n = 26) - Inferior alveolar nerve block (IANB) devoid of aromatherapy (AT); Group II (n = 26)- IANB with lavender AT and Group III- IANB with …	2024	10	14				e34514	10.1016/j.heliyon.2024.e34514	http://dx.doi.org/10.1016/j.heliyon.2024.e34514	39113957
120	2	CFSS-DS;Unclear Venham scores	1	0	0	Li, Y; Qu, QZ; Yue, YX; Guo, YX; Yi, XN	Evaluation of children's oral diagnosis and treatment using imaging examination using AI based Internet of Things	TECHNOLOGY AND HEALTH CARE	BACKGROUND: Although cone beam computed tomography (CBCT) plays an important role in the diagnosis and treatment of oral diseases, its image segmentation method needs to be further improved, and there are still objections about the clinical application effect of general anesthesia (GA) on children's dental fear (CDF). OBJECTIVE: This study aimed to investigate the application value of CBCT based …	2024	32	3		1323	1340		10.3233/THC-230099	http://dx.doi.org/10.3233/THC-230099	37781823
121	1	STAI	1	0	0	Altay, B; Kale, S; Basiry, MN; Çoban, E	The Association of Social Media Videos and Patients' Preoperative Anxiety	JOURNAL OF ORAL AND MAXILLOFACIAL SURGERY	Background: Impacted tooth extraction is regarded as one of the dental procedures that induces the highest levels of dental anxiety. Purpose: The study purpose was to measure and compare anxiety levels in patients undergoing 3rd molar extraction between those who did or did not view videos related to 3rd molar operations. Study Design, Setting, and Sample: This prospective cohort study was conduc…	2024	82	2		228	234		10.1016/j.joms.2023.10.006	http://dx.doi.org/10.1016/j.joms.2023.10.006	37925167
122	1	MDAS	1	0	0	Jiang, JH; Shi, XL; Ge, S; Tang, N; Tan, HH; Yan, FH	Current status and influencing factors of missing appointments in patients with periodontitis: a cross-sectional study	BMC ORAL HEALTH	AimThis study aims at analyze the current status and influencing factors of missing appointments in patients with periodontitis after supragingivgy scaling, and to explore the measures to reduce the rate of missing appointments, so as to provide a reference for the prevention of periodontitis and oral health promotion.MethodsThis study adopted convenience sampling method to select 204 patients wh…	2024	24	1				1504	10.1186/s12903-024-05283-6	http://dx.doi.org/10.1186/s12903-024-05283-6	39702147
123	1	STAI	1	0	0	Velasquez, ACA; Tsuji, M; Cordeiro, LD; Petinati, MFP; Rebellato, NLB; Sebastiani, AM; da Costa, DJ; Scariot, R	Effects of Passiflora incarnata and Valeriana officinalis in the control of anxiety due to tooth extraction: a randomized controlled clinical trial	ORAL AND MAXILLOFACIAL SURGERY-HEIDELBERG	Objective This study evaluated the efficacy of Valeriana officinalis L. and Passiflora incarnata L. to control anxiety, surgical discomfort, and changes in vital signs of patients undergoing extraction of two unilateral third molars. Materials and methods This study is a randomized, triple-blinded clinical trial. Fifty-four patients were allocated into three groups (Valeriana officinalis L., Pass…	2024	28	3		1313	1320		10.1007/s10006-024-01259-6	http://dx.doi.org/10.1007/s10006-024-01259-6	38743126
124	2	MCDASf	1	0	0	Gisour, EF; Heidari, F; Nekouei, AH; Jahanimoghadam, F	Postoperative acute psychological complications following dental procedures under general anesthesia in uncooperative children	BMC ANESTHESIOLOGY	Background To ensure comprehensive dental treatment under general anesthesia(GA) is a viable option, postoperative complications must be minimized. This study investigates the incidence and determinants of acute psychological complications following comprehensive dental treatment under general anesthesia in uncooperative children. Materials and methods This study included 71 healthy children aged…	2024	24	1				393	10.1186/s12871-024-02781-6	http://dx.doi.org/10.1186/s12871-024-02781-6	39478474
125	2	MCDAS;FLACC	1	0	0	Anil, O; Keskin, G	Comparison of computer controlled local anesthetic delivery and traditional injection regarding disruptive behaviour, pain, anxiety and biochemical parameters: a randomized controlled trial	JOURNAL OF CLINICAL PEDIATRIC DENTISTRY	The study herein evaluated the effects of infiltrative anesthesia administered via different ways. Resultantly, the pain and anxiety were monitored using psychometric, physiological and biochemical methods. Sixty children aged 7-11 years (8.73 +/- 1.38) were included in the study. They were divided into 2 groups (n = 30): Traditional injection (control group), and computer controlled local analge…	2024	48	1		120	127		10.22514/jocpd.2023.046	http://dx.doi.org/10.22514/jocpd.2023.046	38239164
126	1	DFS;MDAS;STAI	1	0	0	Wakita, R; Aida, J; Baba, Y; Utsumi, N; Nakayama, A; Maeda, S	Transient bradycardia during local anaesthesia to the oral cavity under intravenous sedation and its associate factors: a prospective observational study	BMC ORAL HEALTH	BackgroundLocal anaesthesia in dental procedures is generally safe, although the occurrence of transient bradycardia (TB) has occasionally been reported. TB is often associated with two reflexes, the trigeminal cardiac reflex (TCR) and the Visual and Analogue Scale (VAS) ovagal reflex (VVR) and is characterised by a rapid decrease in heart rate (HR) and blood pressure (BP). The prevalence of TCR …	2024	24	1				1165	10.1186/s12903-024-04940-0	http://dx.doi.org/10.1186/s12903-024-04940-0	39354469
127	1	STAI;MDAS	1	0	0	Ghobadi, A; Moradpoor, H; Sharini, H; Khazaie, H; Moradpoor, P	The effect of virtual reality on reducing patients' anxiety and pain during dental implant surgery	BMC ORAL HEALTH	BackgroundDental anxiety and pain pose serious problems for both patients and dentists. One of the most stressful and frightening dental procedures for patients is dental implant surgery; that even hearing its name causes them stress. Virtual reality (VR) distraction is an effective intervention used by healthcare professionals to help patients cope with unpleasant procedures. Our aim is to evalu…	2024	24	1				186	10.1186/s12903-024-03904-8	http://dx.doi.org/10.1186/s12903-024-03904-8	38317209
128	2	WBFS	1	0	0	Maia, HCD; Moro, BLP; Acosta, CD; Freitas, RD; do Vale, MA; Crispim, AC; Imparato, JCP; Raggio, DP; Braga, MM; Mendes, FM	Which Dental Procedures Lead to Greater Distress During Children's Dental Treatment? A Cohort Study	PESQUISA BRASILEIRA EM ODONTOPEDIATRIA E CLINICA INTEGRADA	Objective: To assess children's self-reported distress during dental procedures and investigate risk factors. Material and Methods: A total of 163 children (3-10 years old) were included from a clinical trial on diagnostic strategies for evaluating restorations in primary teeth. Treatment plans were elaborated based on the clinical examination performed at the baseline of the study. Dentists perf…	2024	24					e230083	10.1590/pboci.2024.065	http://dx.doi.org/10.1590/pboci.2024.065
129	1	MDAS	1	0	0	Gonçalves, MJ; Proença, L; Cavacas, MA	Anxiety levels of 1st and 5th-year dental students in Portugal - Cross-sectional study	REVISTA PORTUGUESA DE ESTOMATOLOGIA MEDICINA DENTARIA E CIRURGIA MAXILOFACIAL	Objectives: To evaluate the level of anxiety experienced by 1st and 5th-year dental students in Portugal. Methods: The target population was students from Portuguese universities attending the 1st and 5th years of dental school during the academic year 2022/2023. Data were collected using the previously validated MDAS, available online on the Google Forms platform between February 2023 and June 2…	2024	65	3		129	135		10.24873/j.rpemd.2024.10.1227	http://dx.doi.org/10.24873/j.rpemd.2024.10.1227
130	2	MCDAS	1	0	0	Beegum, F; Monier, E; Elshaboury, SN; Alghofaili, AI; Habibullah, MA; Karthika, S	Comparison of automatically controlled injection system with a traditional. Syringe for multiple infiltrations in children aged 6-12 years: A randomized controlled trial	JOURNAL OF PHARMACY AND BIOALLIED SCIENCES	Children's conduct is significantly impacted by pain during dental procedures. Children's pain and discomfort can be reduced using computer-controlled local anesthetic delivery, which applies a steady, gradual flow of the anesthetic solution into the tissues. Using a self-report anxiety scale, the study aimed to assess and compare children's perceptions of discomfort following a new auto-controll…	2024	16		2	1535	1538		10.4103/jpbs.jpbs_1214_23	http://dx.doi.org/10.4103/jpbs.jpbs_1214_23	38882898
131	1	BAI;APAIS	1	0	0	Acar, G; Adiloglu, S; Aktas, A	Age, gender, and systemic condition effects on anxiety in oral surgery patients: An analysis of different assessment tools	JOURNAL OF ORAL AND MAXILLOFACIAL SURGERY MEDICINE AND PATHOLOGY	Objective: The aim of this study was to determine the effect of the oral surgery and dental anesthesia on anxiety in patients, by comparing two anxiety scales. The study designed to evaluate the effect of physical status, age and gender on anxiety and to compare anxiety and need for information. Methods: A total of 91 patients, categorized as ASA-I and ASA-II based on ASA (American Society of Ane…	2024	36	4		593	597		10.1016/j.ajoms.2023.11.005	http://dx.doi.org/10.1016/j.ajoms.2023.11.005
132	2	MASQ	1	0	0	Pandya, PR	Trataka: A Promising Intervention to Reduce Anxiety in Children? A Randomized Controlled Trial with Cognitive and Electrodermal Measures	INTERNATIONAL JOURNAL OF YOGA	Background: One in five children suffers crippling dental anxiety, and traditional calming methods often fall short. Trataka, an ancient yogic technique, offers a powerful new approach to manage this anxiety. Objective: The objective is to investigate whether Trataka practice is more effective than relaxation techniques in reducing anxiety in children undergoing dental procedures. Methodology: A …	2024	17	3		217	221		10.4103/ijoy.ijoy_122_24	http://dx.doi.org/10.4103/ijoy.ijoy_122_24	39959511
133	2	MDAS;FLACC	1	0	0	Hamdy, SF; Farag, MSMS; Helmy, YS; Abo-Elsoud, AA	Enhancing Pediatric Dental Care: The Influence of Virtual Reality	EUROPEAN JOURNAL OF DENTISTRY	Objective The purpose of this study was to assess the effects of virtual reality (VR) in reducing pain and anxiety levels in children. The study also compared active and passive distraction methods using VR during the delivery of inferior alveolar nerve blocks (IANBs) in dental procedures in children. Material and Methods The study comprised 45 preschool patients, aged between 4 and 6 years, with…	2024	18	4		1030	1039		10.1055/s-0044-1782193	http://dx.doi.org/10.1055/s-0044-1782193	38744327
134	1	GAD-7	1	0	0	Gao, YA; Wang, R; Liu, Q; Zhou, B; Qiao, H	Effect of acetaminophen on relieving orthodontic pain with clear aligner based on GAD-7: A retrospective research	HELIYON	Objectives: Patients may have uncomfortable feelings during orthodontic treatment, which can directly lead to dissatisfaction. So in order to improve the patient's sense of pleasure during the treatment, it would be of great benefit if orthodontic pain can be relieved.Materials and methods: We included 150 patients wearing clear aligners from 18 to 30 years old during 2018-2020. Then designed fol…	2024	10	1				e23292	10.1016/j.heliyon.2023.e23292	http://dx.doi.org/10.1016/j.heliyon.2023.e23292	38163203
135	2	CFSS-DS;ISS;Unclear Venham scores	1	1	0	Rienhoff, J; Splieth, CH; Veerkamp, JSJ; Krikken, JB; Rienhoff, S; Halsband, U; Wolf, TG	The Role of Ibuprofen and Midazolam in Pediatric Dentistry: A Retrospective Study and Neurophysiological Considerations	BRAIN SCIENCES	Background: Managing anxiety and behavior during pediatric dental procedures is challenging. This study examines the effects of combining ibuprofen with midazolam sedation using both behavioral management and clinical hypnosis to improve patient cooperation and reduce post-treatment pain. Methods: A retrospective cohort study of 311 children (mean age 74.2 months, standard deviation (SD) = 24.7) …	2024	14	11				1073	10.3390/brainsci14111073	http://dx.doi.org/10.3390/brainsci14111073	39595836
136	2	VCAS;VBRS	1	1	0	Al Kheraif, AA; Adam, TR; Wasi, A; Alhassoun, RK; Haddadi, RM; Alnamlah, M	Impact of Virtual Reality Intervention on Anxiety and Level of Cooperation in Children and Adolescents with Autism Spectrum Disorder during the Dental Examination	JOURNAL OF CLINICAL MEDICINE	Background: Individuals with Autism Spectrum Disorder (ASD) frequently encounter increased levels of anxiety and display resistant behaviors during dental examinations, which negatively affects their oral care and maintenance. This study employed a cross-sectional design to evaluate the impact of virtual reality (VR) intervention on the anxiety and level of cooperation in children and adolescents…	2024	13	20				6093	10.3390/jcm13206093	http://dx.doi.org/10.3390/jcm13206093	39458041
137	2	CFSS-DS;MCDASf;VCAS	1	0	0	Motallebi, A; Fathi, M; Mazhari, F; Hoseinzadeh, M; Parisay, I	Hypnosis and nitrous oxide impact on the school aged patients' anxiety and cooperation candidate for tooth extraction: A randomized clinical trial	HELIYON	Background: This randomized clinical trial (RCT) investigated whether hypnosis would lead to favorable outcomes in reducing anxiety, enhancing cooperation, and improving physiological responses in school-aged children undergoing tooth extraction compared to nitrous oxide/oxygen (N2O/O-2) and conventional behavior guidance (CBG). Methods: Sixty-six school-aged children (mean age: 7.87 +/- 1.18 yea…	2024	10	15				e35223	10.1016/j.heliyon.2024.e35223	http://dx.doi.org/10.1016/j.heliyon.2024.e35223	39170235
138	2	MCDAS	1	0	0	Yadav, A; Bailwad, SA; Bhatnagar, A; Roy, M	Evaluation of the effect of essential oil aromatherapy on anxiety and pain during administration of local anesthesia in children: a randomized clinical trial	JOURNAL OF DENTAL ANESTHESIA AND PAIN MEDICINE	Background: The key to a child's treatment success in a pediatric dental setting is to control discomfort and anxiety. The proposed method supports the execution of a non-aversive behavior management scheme. This study aimed to evaluate the effects of essential oil aromatherapy on anxiety and pain associated with the Methods: This study included 176 children (87 girls and 89 boys) aged 6-9 years,…	2024	24	6					10.17245/jdapm.2024.24.6.395	http://dx.doi.org/10.17245/jdapm.2024.24.6.395	39697190
139	2	FBRS	1	0	0	Vishwanathaiah, S; Albar, NH; Alraghi, FTA; Jaferi, NEM; Tumayhi, IAM; Panda, S; Khormi, FAH; Jaafari, AHH; Abiri, ZAI; Maganur, PC	Comparative Evaluation of New Needleless Local Anesthetic System (INJEX) and Conventional Syringe Needle Technique during Pulpotomy Treatment: A Randomized Clinical Trial	CHILDREN-BASEL	Background: The dreaded sensation of pain in the dental chair has a significant impact on children's behavior. This study aimed to compare and contrast the perception of pain and patient behavior between the use of INJEX and the conventional syringe needle technique during pulpotomy among children. Methods: A randomized clinical trial was designed and conducted among pediatric dentistry patients …	2024	11	5				514	10.3390/children11050514	http://dx.doi.org/10.3390/children11050514	38790509
140	1	Customized questionnaire	1	0	0	Rajkumar, C; Balasubramanian, BN; Karthikeyan, GR; Sakthisri, V	Perception and Attitude among Patients Receiving Local Anaesthesia in Chengalpattu District, Tamil Nadu, India: A Questionnaire-based Cross-sectional Study	JOURNAL OF CLINICAL AND DIAGNOSTIC RESEARCH	Introduction: Dental local anaesthesia serves several purposes, the most common of which is to minimise pain during dental procedures, thereby improving patient comfort and facilitating treatment. It can also have therapeutic effects, such as temporarily relieving pulpitis pain. Patients often experience anxiety before and after receiving local anaesthesia. Aim: To evaluate the perceptions and at…	2024	18	9		ZC15	ZC18		10.7860/JCDR/2024/70151.19837	http://dx.doi.org/10.7860/JCDR/2024/70151.19837
141	2	VCAS;VBRS	1	0	0	Mehta, S; Naik, SS; Kodical, SR; Joshi, A; Shetty, A; Balasubramanian, N	Enhancing special care dentistry with waiting room based multisensory-adapted dental environment: A randomized controlled-trial	SPECIAL CARE IN DENTISTRY	AimTo assess the effectiveness of waiting room based multisensory adapted dental environment (SADE) as a novel, non-inVisual and Analogue Scale (VAS) ive behavior management technique in alleviating anxiety levels in children with Down syndrome.Materials and MethodsThis study was conducted in the Department of Pediatric and Preventive Dentistry, D.Y. Patil University School of Dentistry, Nerul, N…	2024	44	4		1155	1161		10.1111/scd.12962	http://dx.doi.org/10.1111/scd.12962	38233968
142	1	MDAS	1	0	0	Qu, JH; Shou, CC; He, X; Wang, Q; Fang, YX	Analysis of acupoint massage combined with touch on relieving anxiety and pain in patients with oral implant surgery	WORLD JOURNAL OF PSYCHIATRY	BACKGROUND Oral implant surgery is an effective procedure for artificial implants in missing tooth areas under local anesthesia. Because patients under local anesthesia are conscious during this procedure, compared with general anesthesia-related operations, they are more likely to experience negative emotions, such as anxiety and tension. These emotional reactions result in shivering and chills …	2024	14	4					10.5498/wjp.v14.i4.533	http://dx.doi.org/10.5498/wjp.v14.i4.533	38659606
143	2	MDAS;MCDAS;CFSS-DS;DFS	1	0	0	Dindaroglu, FC; Kaval, SE; Küçükyilmaz, E	Assessment of the Fear and Anxiety of Children Referred to the Department of Pediatric Dentistry Before and During the COVID-19 Pandemic	JOURNAL OF PEDIATRIC RESEARCH	Aim: This study aimed to compare the dental fear and anxiety of dental patients aged 6-12 years before and during the coronavirus disease-2019Materials and Methods: The first phase of the study was conducted on Group 1 (n=350) before the pandemic and the second phase was conducted on Group 2 (n=350) during the COVID-19 pandemic. Dental anxiety and fear were assessed using 4 scales: the MDAS, the …	2023	10	2		142	150		10.4274/jpr.galenos.2023.66743	http://dx.doi.org/10.4274/jpr.galenos.2023.66743
144	3	CDAS	0	1	0	Uziel, N; Meyerson, J; Kuskasy, M; Gilon, E; Eli, I	The Influence of Family Milieu on Dental Anxiety in Adolescents-A Cross-Sectional Study	JOURNAL OF CLINICAL MEDICINE	Parents play a significant role in the development of dental anxiety in their adolescent children. This cross-sectional study aimed to evaluate the influence of family milieu on adolescents' dental anxiety. The level of dental anxiety (DAS-DAS) was evaluated in 100 adolescent dental patients (ages 13-18 years) and their parents. Parents supplied information about family demographics and their per…	2023	12	6				2174	10.3390/jcm12062174	http://dx.doi.org/10.3390/jcm12062174	36983175
145	3	DAQ	1	0	0	Costa, VPP; Goettems, ML; Quevedo, L; Armfield, J; Pinheiro, RT; Demarco, FF	Relation between anxiety disorders in adolescent mothers and dental fear in children	INTERNATIONAL JOURNAL OF PAEDIATRIC DENTISTRY	Background Maternal anxiety disorders can cause adverse consequences in child's health, cognitive development, and behavior. Aim To investigate the association of maternal anxiety disorders with the occurrence of dental fear in children aged 24-36 months. Design This cross-sectional study is part of a cohort of adolescent mothers and their children (n = 527) in the city of Pelotas, RS, Brazil. An…	2023	33	2		124	131		10.1111/ipd.13027	http://dx.doi.org/10.1111/ipd.13027	35962616
146	2	CFSS-DS	1	0	0	Vicioni-Marques, F; Carvalho, MR; Raposo, F; de Paula-Silva, FWG; de Queiroz, AM; Leal, SC; Manton, DJ; de Carvalho, FK	Association of dental hypersensitivity and anxiety in children with molar-incisor hypomineralisation (MIH)	EUROPEAN ARCHIVES OF PAEDIATRIC DENTISTRY	AimThe objective of this study was to investigate whether dental hypersensitivity and dental fear were linked to the presence and severity of MIH.MethodsFor this cross-sectional study, 1830 students between the ages of 6 and 12 years were recruited from four randomly selected schools. The Children's Fear Survey Schedule-Dental Subscale questionnaire was used to assess dental anxiety and fear. The…	2023	24	3		313	319		10.1007/s40368-023-00803-4	http://dx.doi.org/10.1007/s40368-023-00803-4	37199855
147	3	MDAS;FIS;CCF	1	0	0	Kankaala, T; Rajavaara, P; Kestilä, M; Väisänen, M; Vähänikkilä, H; Laitala, ML; Anttonen, V	Methods Helping Dentists to Detect Dental Fear	INTERNATIONAL DENTAL JOURNAL	Objectives: Dental fear is common and yet often remains unrecognised. COVID-19 has chal-lenged health care since 2020. This study aimed to evaluate patients' self-reported dental fear and detection of dental fear by the dentists. Another aim was to validate a colour code instrument for estimating dental fear. The influence of COVID-19 on fear and attendance was assessed.Methods: A cross-sectional…	2023	73	2		228	234		10.1016/j.identj.2022.06.018	http://dx.doi.org/10.1016/j.identj.2022.06.018	35918206
148	2	DFS	1	0	0	Agarwal, S; Chandak, M; Reche, A; Singh, P	The Prevalence of Dental Fear and Its Relationship to Dental Caries and Gingival Diseases Among School Children in Wardha	CUREUS JOURNAL OF MEDICAL SCIENCE	Background Children who are afraid of the dentist have terrible behavioral effects, and one of those effects is that they have a preconceived concept that getting treatment would be unpleasant. Such fear and anxiety can lead to avoidance of dental care. These patients must be recognized and their concerns addressed as soon as possible. It is, therefore, important to highlight the connection betwe…	2023	15	10				e46360	10.7759/cureus.46360	http://dx.doi.org/10.7759/cureus.46360	37920631
149	1	IDAF-4C+	1	0	0	Heaton, B; Bond, JC; Bae, J; Cozier, Y	Perceived experiences of racism linked to dental fear and anxiety among Black women	COMMUNITY DENTISTRY AND ORAL EPIDEMIOLOGY	Objectives Dental fear and anxiety are known determinants of delaying or avoiding dental care and vary considerably based on factors such as age and gender. However, little is known about dental fear and anxiety in racial/ethnic minority populations, which bear a disproportionate burden of poor oral health outcomes. Structural and social pathways responsible for producing these disparities are al…	2023	51	5		896	907		10.1111/cdoe.12782	http://dx.doi.org/10.1111/cdoe.12782	35964228
150	1	IDAF‐4C+;HADS	1	0	0	Aardal, V; Evensen, KB; Willumsen, T; Bull, VH	The complexity of dental anxiety and its association with oral health-related quality of life: An exploratory study	EUROPEAN JOURNAL OF ORAL SCIENCES	This study aimed to explore the factors associated with oral health-related quality of life (OHRQoL) in a sample with high dental anxiety. Data were obtained from 107 patients attending a therapeutic treatment program for people who have experienced abuse and for those with dental phobia in Norway. Patients completed questionnaires, including the Index of Dental Anxiety and Fear, the Anxiety subs…	2023	131	1					10.1111/eos.12907	http://dx.doi.org/10.1111/eos.12907	36418106
151	1	CDAS	1	0	0	Armencia, AO; Macovei, G; Gradinaru, I; Antohe, M; Feier, R; Baciu, D; Rapis, A; Danila, V; Balcos, C	STUDY ON QUALITY OF LIFE CORRELATED WITH SENSE OF SAFETY, AND DENTAL ANXIETY	ROMANIAN JOURNAL OF ORAL REHABILITATION	Quality of life reflects the individual's perception of his own well-being and overall satisfaction in various areas of his life. MATERIAL AND METHOD: 75 subjects were selected with ages between 17-56 years, in the period 2022-2023. The WHOQOL-BREF questionnaire was used to evaluate the quality of life, and the Corah score was used to determine the sense of safety and dental anxiety. RESULTS: The…	2023	15	3		516	525
152	1	CDAS	1	1	0	Winkler, CH; Bjelopavlovic, M; Lehmann, KM; Petrowski, K; Irmscher, L; Berth, H	Impact of Dental Anxiety on Dental Care Routine and Oral-Health-Related Quality of Life in a German Adult Population-A Cross-Sectional Study	JOURNAL OF CLINICAL MEDICINE	The interaction between dental anxiety and the establishment of a consistent dental care routine has been an ongoing challenge. Unfortunately, there is limited available data concerning the detailed dental care practices of individuals with dental anxiety. Therefore, this study aims to explore how dental anxiety influences dental care habits and oral-health-related quality of life within an adult…	2023	12	16				5291	10.3390/jcm12165291	http://dx.doi.org/10.3390/jcm12165291	37629334
153	2	CFSS-DS	1	0	0	Laureano, ICC; Farias, L; Fernandes, LHF; Cavalcanti, AL	Prevalence of Dental Fear and its Association with Painful Oral Conditions in Adolescents	PESQUISA BRASILEIRA EM ODONTOPEDIATRIA E CLINICA INTEGRADA	Objective: To estimate the prevalence of dental fear and evaluate its association with dental caries and with Molar Incisor Hypomineralization (MIH) in schoolchildren aged 11-14 years.Material and Methods: A cross-sectional study was conducted with 875 adolescents in Campina Grande, Brazil. Socioeconomic and oral health information was collected, while dental fear was measured using the CFSS-DS. …	2023	23					e230195	10.1590/pboci.2028.075	http://dx.doi.org/10.1590/pboci.2028.075
154	1	IDAF-4C+	0	1	0	Santos-Puerta, N; Peñacoba-Puente, C	The role of Dental Fear, Pain anticipation and Self-efficacy in Endodontic Therapy	COMMUNITY DENTAL HEALTH	Background: Cognitive-behavioural interventions may be important for the prevention and treatment of oral diseases. One cognitive factor that has generated considerable interest as a possible mediator is self-efficacy. Methods: One hundred patients diagnosed with pulpal or periapical pathology that required endodontic therapy were treated. Data were collected at baseline in the waiting room befor…	2023	40	2		85	91		10.1922/CDH_00157Santos-Puerta07	http://dx.doi.org/10.1922/CDH_00157Santos-Puerta07	36862423
155	2	CFSS-DS	1	0	0	Mobin, T; Khan, TZ; Mobin, A; Tahir, MR; Imran, Q; Gardezi, SAM; Waqar, R; Hanif, M; Jiffry, MZM; Ahmed-Khan, MA	Evaluating Dental Fear and Anxiety in Pediatric Patients Visiting a Private and a Public Dental Hospital in Lahore, Pakistan	CUREUS JOURNAL OF MEDICAL SCIENCE	BackgroundOne of the biggest hurdles in treating pediatric patients is managing dental fear and anxiety. Some factors that contribute to an increase in dental anxiety are fear of pain, the presence of unknown individuals, a change in the setting of an environment, and separation from parents.AimThe aim of this study was to evaluate dental fear and anxiety in pediatric patients, between the ages o…	2023	15	2					10.7759/cureus.35243	http://dx.doi.org/10.7759/cureus.35243	36968883
156	1	CDAS;IDAF-4C+	1	0	0	Done, AE; Preoteasa, E; Preoteasa, CT	Psychometric Assessment of the Romanian Version of theIDAF-4C+	HEALTHCARE	Background and Objectives: The goal of this study was to assess the validity of the Romanian version of the Index of Dental Anxiety and Fear (IDAF-4C(+)) questionnaire. Materials and Methods: This study was conducted on a convenience sample of past patients and their acquaintances through an online questionnaire administered on the Google Forms platform between May 2021 and September 2022. The se…	2023	11	15				2129	10.3390/healthcare11152129	http://dx.doi.org/10.3390/healthcare11152129	37570370
157	2	CFSS-DS;FIS	0	0	0	Janthasila, N; Keeratisiroj, O	Music therapy and aromatherapy on dental anxiety and fear: A randomized controlled trial	JOURNAL OF DENTAL SCIENCES	Background/purpose: Dental anxiety and fear in children are major public health concerns. This study aimed to determine the effectiveness of music therapy combined with aromatherapy, in reducing the children's dental anxiety and fear.Materials and methods: A total of 128 school-age children aged 10-12 years were randomly allo-cated into 4 groups: a control group with 32 volunteers, an experimenta…	2023	18	1		203	210		10.1016/j.jds.2022.06.008	http://dx.doi.org/10.1016/j.jds.2022.06.008	36643242
158	1	MDAS	1	0	0	Knuutila, J; Lahti, S; Sipilä, K; Tolvanen, M	Associations between pain-related temporomandibular disorders and dental anxiety at 46 years of age in the Northern Finland Birth Cohort 1966	ACTA ODONTOLOGICA SCANDINAVICA	ObjectivesThe aims were (1) to study the association between dental anxiety (DA) and temporomandibular disorders (TMDs) and whether subgroups formed differ in psychological symptoms and pain sensitivity in the Northern Finland Birth Cohort 1966 and (2) to confirm the factor structure of the Hopkins Symptom Checklist-25 assessing psychological symptoms.Materials and methodsData were acquired using…	2023	81	8		633	640		10.1080/00016357.2023.2236229	http://dx.doi.org/10.1080/00016357.2023.2236229	37466375
159	1	CDAS	0	0	0	La Paglia, F; Belluardo, L; Lo Baido, R; La Cascia, C; Wiederhold, BK; La Barbera, D	Feasibility of Virtual Reality Environments Use in Reduction of Dental Anxiety during Treatment	ANNUAL REVIEW OF CYBERTHERAPY AND TELEMEDICINE	Dental procedural pain and anxiety present a significant challenge for a substantial proportion of the population, often resulting in reduced frequency of dental care. This issue affects both patients and dentists, with the latter frequently encountering patient resistance during treatment. This study investigates the efficacy of virtual reality ( VR) as a method of distraction for dental patient…	2023	21			229	233
160	2	VPT	1	0	0	Cademartori, MG; Mathias, FB; Jansen, K; Goettems, ML	Dental Fear/Anxiety in Children and Child Emotional and Behavioural Problems	PESQUISA BRASILEIRA EM ODONTOPEDIATRIA E CLINICA INTEGRADA	Objective: To investigate the association between emotional and behavioural problems and dental fear/anxiety (DFA) in children aged four to 12 years treated at a clinic in southern Brazil. Material and Methods: In this cross-sectional study where mother-child dyads were interviewed, emotional and behavioural problems were investigated using the Strengths and Difficulties Questionnaire (SDQ) (cons…	2023	23					e210226	10.1590/pboci.2023.012	http://dx.doi.org/10.1590/pboci.2023.012
161	1	DFS	1	0	0	Taqi, M; Zaidi, SJA; Javaid, J; Alam, Z; Saleem, A; Khan, SA	Patient perceptions and experiences of dental fear of different dental specialties: a mixed-method study	BMC ORAL HEALTH	ObjectiveThe primary objective of this study was to validate an Urdu translation of Kleinknecht's DFS for use in Pakistan and to explore which items contribute the most to the variance in dental fear scores based on patient perceptions and lived experiences during dental care.MethodologyThis mixed-method study was conducted at Dow Dental Hospital from February 2022 to June 2022. For quantitative …	2023	23	1				884	10.1186/s12903-023-03626-3	http://dx.doi.org/10.1186/s12903-023-03626-3	37981667
162	1	Single Likert item	1	0	0	Raittio, E; Torppa-Saarinen, E; Sokka, T; Lahti, S; Suominen, A; Suominen, AL; Heikkinen, AM	Association of service use with subjective oral health indicators in a freedom of choice pilot	CLINICAL AND EXPERIMENTAL DENTAL RESEARCH	Objectives: A freedom of choice pilot provided access to private oral health care services without queuing and with fixed public service-fees for participants in Tampere region, Finland in 2018-2019. The aim of this study was to investigate how use of oral health care services differed by demographics, socioeconomic status, dental fear, and self-reported oral health in this pilot. Material and me…	2023	9	1		134	141		10.1002/cre2.680	http://dx.doi.org/10.1002/cre2.680	36263738
163	2	VCAS;MDAS	1	0	0	Vanhée, T; Dadoun, F; Abbeele, AV; Bottenberg, P; Jacquet, W; Loeb, I	A Parental Behavior Scale in Pediatric Dentistry: The Development of an Observational Scale	CHILDREN-BASEL	Children's treatment means a triangular relationship between the child, practitioner, and parent, with specific interactions influencing the procedure. The objective was to create and validate a hetero-rating scale of parental behavior and verify the correlation between child and parental behavior during pediatric dentistry sessions. Treatment sessions were recorded and evaluated, including 60 ch…	2023	10	2				249	10.3390/children10020249	http://dx.doi.org/10.3390/children10020249	36832378
164	1	STAI	0	1	0	Yao, JX; Carciofo, R; Pan, L	Rational thinking as a mediator of the relationship between mindfulness and dental anxiety	SCIENTIFIC REPORTS	Dental anxiety causes people to postpone or refuse to go to the dentist, which further negatively impacts their quality of life and public health. Previous research has shown that mindfulness is inversely related to anxiety. However, little is known about the relationship between mindfulness and dental anxiety. The current research aimed to explore the relationship between mindfulness and dental …	2023	13	1				3104	10.1038/s41598-023-28879-4	http://dx.doi.org/10.1038/s41598-023-28879-4	36813807
165	2	CFSS-DS	1	0	0	Godois, LD; Knorst, JK; Noronha, TG; Emmanuelli, B; Ardenghi, TM; Tomazoni, F	Pathways to dental fear from childhood to adolescence: A 10-year cohort study	INTERNATIONAL JOURNAL OF PAEDIATRIC DENTISTRY	Background: Dental fear affects children's oral health; there is, however, no evidence regarding the pathways linking possible predictors for its occurrence.Aim: This study aimed at exploring the direct and indirect effects of sociodemographic, clinical, behavioural and psychosocial factors on the development of dental fear in schoolchildren over time.Design: This is a prospective cohort study, w…	2023	33	6		553	562		10.1111/ipd.13065	http://dx.doi.org/10.1111/ipd.13065	36939652
166	1	MDAS;HADS	1	1	0	Heidari, E; Banerjee, A; Newton, JT	Feasibility of minimum intervention oral healthcare delivery for individuals with dental phobia	BMC ORAL HEALTH	BackgroundPeople with dental phobia often present with more active dental caries and fewer teeth. Minimally Intervention oral Healthcare offers a possible solution to address the high care needs of this group. The aim was to determine this patient group's eligibility and willingness to participate and the effect of MIOC, compared to treatment as usual (TAU), on their oral health outcomes for plan…	2023	23	1				531	10.1186/s12903-023-03095-8	http://dx.doi.org/10.1186/s12903-023-03095-8	37525153
167	2	CFSS-DS	1	0	0	Heaton, LJ; Wallace, E; Randall, CL; Christiansen, M; Seminario, AL; Kim, A; McKinney, CM	Changes in children's dental fear after restorative treatment under different sedation types: Associations with parents' experiences and dental health	INTERNATIONAL JOURNAL OF PAEDIATRIC DENTISTRY	Background: Dentists often use sedative medications such as nitrous oxide inhaled sedation and general anesthesia (GA) to help decrease patient fear and manage paediatric patients' behavior during treatment.Aim: The goal of this study was to examine factors associated with dental fear changes after restorative dental treatment under nitrous oxide or GA in children 4-12 years old.Design: A prospec…	2023	33	6		567	576		10.1111/ipd.13070	http://dx.doi.org/10.1111/ipd.13070	37017506
168	2	CDAS	1	0	0	Clow, J; Northstone, K; Hardwick, C; Dermont, M; Dudding, T	Are childhood oral health behaviours and experiences associated with dental anxiety in adolescence?	INTERNATIONAL JOURNAL OF PAEDIATRIC DENTISTRY	Background: Dental anxiety is associated with untreated dental caries. Understanding which childhood behaviours or experiences have the strongest association with later dental anxiety may help focus preventive strategies, subsequently limiting the burden of dental caries and anxiety. Aim: The aim of this study was to explore whether behaviours and experiences during childhood were associated with…	2023	33	4		372	381		10.1111/ipd.13058	http://dx.doi.org/10.1111/ipd.13058	36756729
169	1	MDAS	1	0	0	Begdache, L; Ahmed, E; Malik, S; Karakaya, MF	Dental Anxiety and Its Association with Dietary Intake and Food Groups: A Cross-Sectional Study	DENTISTRY JOURNAL	Although there is an established connection between diet and mental health, the relationship between diet and dental anxiety has not been examined yet. The purpose of this study was to fill this gap by assessing the association between diet quality, mental distress, and dental anxiety. The data was collected through an anonymous Google Forms survey. The survey consisted of a modified version of t…	2023	11	10				240	10.3390/dj11100240	http://dx.doi.org/10.3390/dj11100240	37886925
170	1	MDAS;IDAF-4C+	1	0	0	Hauge, MS; Willumsen, T; Stora, B	Changes in symptoms of anxiety, depression, and PTSD in an RCT-study of dentist-administered treatment of dental anxiety	BMC ORAL HEALTH	BackgroundEducating dentists in treatment methods for dental anxiety would increase the patients' access to treatments that are important to their oral health. However, to avoid adverse effects on comorbid symptoms, involvement by a psychologist has been considered necessary. The objective of the present paper was to evaluate whether a dentist could implement systematized treatments for dental an…	2023	23	1				415	10.1186/s12903-023-03061-4	http://dx.doi.org/10.1186/s12903-023-03061-4	37349747
171	1	MDAS;IDAF-4C+;VAS	1	1	0	Kurki, P; Korhonen, M; Honkalampi, K; Suominen, AL	The effectiveness of a diagnostic interview and modified one-session treatment for dental anxiety in primary dental care-A pilot study	SPECIAL CARE IN DENTISTRY	Aims: To investigate the effectiveness of a cognitive-behavioral intervention that included either a diagnostic interview (DI) or a DI combined with modified one-session treatment (M-OST) for dental anxiety among adults in a primary care setting. Methods and results: Nineteen participants were assigned to either a DI before conventional dental treatment (group T1) or DI and M-OST (group T2). The …	2023	43	2		174	183		10.1111/scd.12760	http://dx.doi.org/10.1111/scd.12760	35881822
172	1	MDAS	1	0	0	Shacham, M; Ben-Ezra, M; Hamama-Raz, Y; Palgi, Y; Greenblatt-Kimron, L	Dental anxiety and ageing anxiety: Moderated mediation roles of Oral Health-Related Quality of Life and subjective accelerated ageing	JOURNAL OF ORAL REHABILITATION	BackgroundOral health and its relation to ageing is an important topic often neglected among geriatric populations. Proper oral rehabilitation may aid in alleviating mental health burdens in such populations.ObjectivesThe present study aimed to explore the association between dental anxiety and ageing anxiety, with regard to the interplay of Oral Health-Related Quality of Life (OHRQoL) as mediato…	2023	50	12		1439	1445		10.1111/joor.13569	http://dx.doi.org/10.1111/joor.13569	37606322
173	2	MCDAS	0	1	0	Seligman, LD; Talavera-Garza, L; Geers, AL; Murray, AB; Ibarra, M; Hovey, JD	Development of a Measure of Fearful Implicit Associations with Dental Stimuli in Youth	CHILD PSYCHIATRY & HUMAN DEVELOPMENT	Youth with dental anxiety are at an increased risk of poor oral health but current tools used to identify dental anxiety in children in clinical settings are hampered by several limitations. This study assessed the psychometric properties of a measure of implicit associations with dental stimuli, the Affective Misattribution Procedure for dental stimuli (AMP-D) in 68 youth between the ages of 9 a…	2023	54	3		665	671		10.1007/s10578-021-01269-5	http://dx.doi.org/10.1007/s10578-021-01269-5	34724135
174	1	CDAS	1	0	0	Rachmawati, YL; Anjani, I; Sasi, ADN	Knowledge, Dental Anxiety, and Patient Expectations During the COVID-19 Pandemic	PESQUISA BRASILEIRA EM ODONTOPEDIATRIA E CLINICA INTEGRADA	Objective: To assess the knowledge, dental anxiety, and expectations regarding dental services during the COVID-19 pandemic. Material and Methods: The respondents were Indonesian citizens above 18 years old. An online Google survey was administered using a structured questionnaire with a snowball sampling technique. Survey items comprised knowledge related to COVID-19, dental anxiety assessed usi…	2023	23					e210228	10.1590/pboci.2023.004	http://dx.doi.org/10.1590/pboci.2023.004
175	2	MDAS;FIS	1	0	0	Fu, SW; Li, S; Shi, ZY; He, QL	Interrater agreement between children's self-reported and their mothers' proxy-reported dental anxiety: a Chinese cross-sectional study	BMC ORAL HEALTH	BackgroundChildren's dental anxiety is common in dental clinics. This study aimed to determine the interrater agreement between children's self-reported and their mothers' proxy-reported dental anxiety and its affecting factors.MethodsIn this cross-sectional study performed in a dental clinic, primary school students and their mothers were assessed for enrollment eligibility. The MDAS plus Facial…	2023	23	1				139	10.1186/s12903-023-02834-1	http://dx.doi.org/10.1186/s12903-023-02834-1	36899301
176	2	MDAS	1	0	0	Padmanabhan, V; Islam, MS; Habib, M; Abdulaziz, Z; Goud, M; Chaitanya, NC; Haridas, S; Rahman, MM; Chu, CH; Rahiotis, C	Association between Salivary Cortisol Levels, Dental Anxiety, and Dental Caries in Children: A Cross-Sectional Study	DENTISTRY JOURNAL	Aim: This study aimed to investigate the relationship between dental caries, dental anxiety, and salivary cortisol levels in children visiting pediatric dental clinics and their implications on pediatric oral health. Materials and Methods: A cross-sectional study was conducted at a dental university in the UAE. A total of 60 children, aged 4-12 years, were included. Salivary cortisol levels were …	2023	11	9				205	10.3390/dj11090205	http://dx.doi.org/10.3390/dj11090205	37754325
177	2	FBRS;FIS	1	0	0	Patil, AN; Hambire, CU; Hambire, UV	Dental Anxiety Assessment through the Drawings of Children and Influence of Art Therapy	CONTEMPORARY CLINICAL DENTISTRY	Background:Assessment of dental anxiety in children is difficult because of their immature cognitive and emotional development. Drawings are well well-established emotion assessment tool. These can be used as nonverbal methods of communication for expressing the children's anxiety and emotions. Art therapy utilizes creative therapy interventions to deal with children suffering from emotional prob…	2023	14	4		293	299		10.4103/ccd.ccd_432_23	http://dx.doi.org/10.4103/ccd.ccd_432_23	38344159
178	1	MDAS	0	1	0	Santos-Puerta, N; Penacoba-Puente, C	Minimizing the Vicious Circle of Pain-Anxiety-Avoidance: The Role of Positive Affect in Endodontic Therapy	APPLIED SCIENCES-BASEL	Patients with a high level of anxiety anticipate extremely intense pain during dental treatment and frequently avoid visiting dentists, showing a tendency to become caught in a vicious circle of pain-anxiety-avoidance. This research aimed to examine whether dental anxiety mediates the impact of pain anticipation before endodontic treatment in the subjective avoidance of future treatments as a fun…	2023	13	7				4327	10.3390/app13074327	http://dx.doi.org/10.3390/app13074327
179	3	VAS	1	0	0	Mayer, TMAD; Maior, GBS; da Costa, NP; do Nascimento, MG; Colares, V	Effectiveness of a smartphone application on dental anxiety in adolescents: A randomized controlled trial	INTERNATIONAL JOURNAL OF PAEDIATRIC DENTISTRY	Background: Dental anxiety is a common issue among adolescents. Despite the use of smartphones being an important part of their daily lives, only a few digital-based interventions for dental anxiety have been tested in randomized controlled trials (RCT).Aim: The aim of this study was to evaluate a new smartphone application (App) named FALE, which was designed to demonstrate interest from the den…	2023	33	4		409	417		10.1111/ipd.13064	http://dx.doi.org/10.1111/ipd.13064	36840438
180	1	CDAS	0	1	0	Visual and Analogue Scale (VAS) send, O; Czajkowski, NO; Roysamb, E; Nielsen, CS	The role of neuroticism and pain in dental anxiety: A twin study	COMMUNITY DENTISTRY AND ORAL EPIDEMIOLOGY	Objectives Accumulating evidence has revealed that dental anxiety is robustly associated with dental care-related pain and discomfort, but also with the personality trait of neuroticism (i.e. the relatively stable disposition to experience the world as distressing, threatening and unsafe). However, there is a near absence of research on these risk factors in samples for which genetic information …	2023	51	5		786	793		10.1111/cdoe.12763	http://dx.doi.org/10.1111/cdoe.12763	35633060
181	1	MDAS	1	0	1	Kallio, A; Suominen, A; Tolvanen, M; Rantavuori, K; Jussila, H; Karlsson, L; Karlsson, H; Lahti, S	Concurrent changes in dental anxiety and smoking in parents of the FinnBrain Birth Cohort Study	EUROPEAN JOURNAL OF ORAL SCIENCES	We evaluated associations between changes in dental anxiety and tobacco use, adjusted for general anxiety and depressive symptoms. The FinnBrain Birth Cohort Study data, collected at gestational weeks 14 and 34 and at 3 months postpartum, were used. Questionnaires included the MDAS, the Edinburgh Postnatal Depression Scale (EPDS), and the anxiety subscale of the Symptom Checklist-90 (SCL). Smokin…	2023	131	1					10.1111/eos.12912	http://dx.doi.org/10.1111/eos.12912	36599651
182	1	DFS	1	0	0	Panazan, IT; Neagoe, S; Mihai, LL; Sciuca, AM; Stelea, CG; Boisteanu, O; Popa, C	THE IMPACT OF DENTAL ANXIETY ON PERIODONTAL DISEASE	ROMANIAN JOURNAL OF ORAL REHABILITATION	Aim of the study. Dental anxiety has an important role in the development of the periodontal disease. The aim of the current study is to investigate the relationship between dental anxiety and periodontal disease.Material and methods: Data was collected between 2022 and 2023 using a self-reporting questionnaire created with the Google Forms platform. Results: High dental anxiety is correlated bot…	2023	15	3		365	377
183	1	MDAS	1	0	0	Saba, Z; Katirci, G	Relationship between dental anxiety levels and oral health among dental patients in Turkey: a cross-sectional study	BMC ORAL HEALTH	BackgroundThis study aimed to determine the relationship between dental anxiety and oral health in adult patients who applied to the Department of Restorative Dentistry at the Faculty of Dentistry at Suleyman Demirel University.MethodsThe study included 500 subjects. The dental anxiety levels of the patients were determined using a MDAS. Information on sociodemographic details, oral hygiene and n…	2023	23	1				328	10.1186/s12903-023-03041-8	http://dx.doi.org/10.1186/s12903-023-03041-8	37231452
184	1	STAI;DFS;MDAS;VAS	1	0	0	Erbasar, GNH; Sancak, KT	Should Preoperative Information Before Impacted Third Molar Extraction Be Visual, Verbal, or Both?	JOURNAL OF ORAL AND MAXILLOFACIAL SURGERY	Purpose: Offering preoperative information is one option to help patients cope with the anxiety associ-ated with oral and maxillofacial surgical procedures. Although this information is commonly delivered verbally, written information, audio recordings, and videos are also recommended. This study aimed to eval-uate the effects of different preoperative information techniques on patients' anxiety …	2023	81	5		632	640		10.1016/j.joms.2023.01.005	http://dx.doi.org/10.1016/j.joms.2023.01.005	36774965
185	2	ACDAS	1	0	0	Alabdullatif, MM; Sabbagh, HJ; Aldosari, FM; Farsi, NM	Birth Order and its Effect on Children's Dental Anxiety and Behavior during Dental Treatment	OPEN DENTISTRY JOURNAL	Objectives: To investigate the association between dental anxiety and birth order among children seeking dental treatment at King Abdulaziz University Dental Hospital, Jeddah, Saudi Arabia.Methods: A total sample of 306 children aged 6-12 years were enrolled in a cross-sectional descriptive study. Demographic background data on the family and childbirth order were collected using a validated ques…	2023	17					e187421062304180	10.2174/18742106-v17-2305300-2022-120	http://dx.doi.org/10.2174/18742106-v17-2305300-2022-120
186	2	CFSS-DS	1	1	0	Alharbi, A; Humphris, G; Freeman, R	The Associations among Dental Anxiety, Self-Esteem, and Oral Health-Related Quality of Life in Children: A Cross-Sectional Study	DENTISTRY JOURNAL	Background: The current evidence on the relationships among child oral health-related quality of life, dental anxiety, and self-esteem indicates that we need to investigate these relationships to improve our understanding of the associations. Therefore, the current research aimed to enhance this evidence and provide an overview of the participating children's oral-health-related quality of life (…	2023	11	7				179	10.3390/dj11070179	http://dx.doi.org/10.3390/dj11070179	37504245
187	1	MDAS	1	1	0	Ogawa, M; Sago, T; Furukawa, H; Saito, A	Psychometric evaluation of the Japanese version of the fear of pain questionnaire-III and its association with dental anxiety: a cross-sectional study	BMC ORAL HEALTH	BackgroundFear of pain is a significant concern related to chronic pain and its impact on daily functioning. It is also associated with dental anxiety, highlighting its relevance in dental practice. This study aimed to validate the Japanese version of the Fear of Pain Questionnaire-III (FPQ-III) and explore its relationship with dental anxiety.Methods400 participants completed the Japanese versio…	2023	23	1				559	10.1186/s12903-023-03273-8	http://dx.doi.org/10.1186/s12903-023-03273-8	37573290
188	2	CDAS	1	0	0	Adeniyi, AA; Folayan, MO; Arowolo, O; Oziegbe, EO; Chukwumah, NM; El-Tantawi, M	Associations between oral habits, dental anxiety, dental service utilization, and maternal mental health status among 6- to 12-year-old children in Ile-Ife, Nigeria	EUROPEAN ARCHIVES OF PAEDIATRIC DENTISTRY	Purpose The current study sought to determine the associations between maternal mental health and oral habits, dental anxiety, and dental service utilization of 6- to 12-year-old children in Ile-Ife, Nigeria. Methods Data were obtained from a household survey involving 1411 mothers and their 6- to 12-year-old children. Data collected were the confounding (maternal age, child's age at last birthda…	2023	24	2		177	185		10.1007/s40368-022-00767-x	http://dx.doi.org/10.1007/s40368-022-00767-x	36367680
189	1	MDAS	1	0	0	Alsakr, A; Gufran, K; Alqahtani, AS; Alkharaan, H; Abushanan, A; Alnufaiy, B; Alkhaldi, A; Alshammari, T; Alanazi, M	Pre-Treatment and Post-Treatment Dental Anxiety in Patients Visiting Intern Dental Clinic	MEDICINA-LITHUANIA	Background and Objectives: This study aimed to assess the dental anxiety of patients using the MDAS questionnaire along with examining the possible relationship between dental anxiety and sociodemographic factors. Materials and Methods: The MDAS questionnaire was used to assess the anxiety level of the patients which included a total of five questions and five options to respond to each question.…	2023	59	7				1284	10.3390/medicina59071284	http://dx.doi.org/10.3390/medicina59071284	37512095
190	1	MDAS	1	0	0	Karapicak, E; Dulger, K; Sahin, E; Alver, A	Investigation of the effect of music listened to by patients with moderate dental anxiety during restoration of posterior occlusal dental caries	CLINICAL ORAL INVESTIGATIONS	ObjectiveThe aim of this randomized controlled study was to investigate the effect of music therapy during restorative dental treatments on patients with moderate dental anxiety.Materials and methodsSeventy patients were determined to have moderate dental anxiety by the MDAS and were divided randomly into two groups (n = 35). The first group did not listen to music during their restorative treatm…	2023	27	7		3521	3530		10.1007/s00784-023-04966-8	http://dx.doi.org/10.1007/s00784-023-04966-8	36959385
191	1	MDAS	0	0	0	Tajirian, M; Juarez, B; Martinez, T	Adapting a Dental Anxiety Measure to Encourage Empathy	INTERNATIONAL JOURNAL OF DENTISTRY	Introduction. The aim of this study was to improve upon the MDAS by developing the empathy-based International-MDAS (I-MDAS). This new measure was then utilized to compare the dental anxiety of patients cross-culturally. Methodology. This study was a descriptive cross-sectional study adapting the MDAS into the I-MDAS by adding the International scale. The study surveyed 465 participants from a de…	2023	2023					4909993	10.1155/2023/4909993	http://dx.doi.org/10.1155/2023/4909993	37261033
192	2	MDAS	1	0	0	Karaca, S; Capan, BS	The effect of sequential dental visits on dental anxiety levels of paediatric patients	EUROPEAN JOURNAL OF PAEDIATRIC DENTISTRY	Aim: The aim of the present study is to evaluate the relationship between sequential visits in dental caries treatments and dental anxiety levels of paediatric patients through the use of anxiety scales and physiological measurements.Study Design: A total of 224 children aged 5-8 years who needed at least two bilateral restorative dental caries treatments of the mandibular first primary molar was…	2023	24	4		277	280		10.23804/ejpd.2023.1848	http://dx.doi.org/10.23804/ejpd.2023.1848	37337965
193	2	SDAI	0	0	0	Mendoza, GNB; Aldabe, G; Zambrano, TBS; Melchor, PA; Herrera, ZPG	Dental anxiety and self-esteem in pediatric patients with maxillofacial orthopedics	REVISTA SAN GREGORIO	The main repercussions of malocclusion could be linked to emotional and social well-being. Dental anxiety and self-esteem are emotions, prevalent in problems related to oral health. However, no studies of emotions in children with maxillofacial orthopedics have been performed. Psychometrics allows a reliable evaluation of psychosocial repercussions in an individual. The HTP projective test (house…	2023		53		200	211		10.36097/rsan.v0i53.2367	http://dx.doi.org/10.36097/rsan.v0i53.2367
194	2	CDAS	1	0	0	Yucel, G; Demir, B; Smail, FS; Yayim, PS	Use of Augmented Reality in Alleviating Dental Anxiety among Paediatric Patients: A Randomised Control Study	JOURNAL OF CLINICAL AND DIAGNOSTIC RESEARCH	Introduction: The management of anxiety and fears in patients receiving medical treatment has always been a significant issue. Patients with dental anxiety are challenging to manage in dental offices, as they may require more time for treatment and are often dissatisfied with their dental care, especially among paediatric dental patients. Although Augmented Reality (AR) has not been widely used i…	2023	17	7		ZC43	ZC46		10.7860/JCDR/2023/60060.18204	http://dx.doi.org/10.7860/JCDR/2023/60060.18204
195	2	ACDAS	1	0	0	Alaki, SM; Al-Raddadi, RA; Sabbagh, HJ	Children's electronic screen time exposure and its relationship to dental anxiety and behavior	JOURNAL OF TAIBAH UNIVERSITY MEDICAL SCIENCES	Objectives: The purpose of this study was to assess the association between electronic screen time and dental anxiety and behaviour among children aged six to twelve years during dental examination, prophylaxis, and topical fluoride application.Material and methods: This was a cross-sectional study which included 402 paediatric dental patients aged six to twelve years who came to King Abdulaziz U…	2023	18	4		778	786		10.1016/j.jtumed.2022.12.021	http://dx.doi.org/10.1016/j.jtumed.2022.12.021	36852238
196	2	MDAS	1	1	0	Juneja, A; Aleem, S	The Impact of Parenting Styles on Pediatric Dental Behavior and Anxiety in the Dental Operatory	JOURNAL OF DENTISTRY FOR CHILDREN	Purpose: To understand the relationship and impact of the parenting styles of mothers on the behavior and anxiety in the dental operatory of eight- to 12-year-old children. Methods: A cross-sectional study was conducted with 50 mother-child dyads. A short version of the Parenting Styles and Dimensions Questionnaire was used to assess parenting style, while the MDAS and Frankl's Behavior Rating Sc…	2023	90	3		158	163				38123925
197	1	DFS	1	0	0	Dong, UAT; Nguyen, TN; Le, SH	Validity and Reliability of the Vietnamese Version of the Dental Fear Survey	INTERNATIONAL DENTAL JOURNAL	Objectives: The use of questionnaires to assess patients' dental fear is critical to dental research and practice. As one of the most well-established tools in this field, the DFS was translated into Vietnamese (V-DFS) and employed in previous stud-ies. However, its validity and reliability have not been reported. This study aimed to deter-mine the validity and reliability of V-DFS in adults.Meth…	2023	73	2		311	318		10.1016/j.identj.2022.07.009	http://dx.doi.org/10.1016/j.identj.2022.07.009	36167609
198	1	MDAS	1	0	0	Badran, A; Keraa, K; Farghaly, MM	The impact of oral health literacy on dental anxiety and utilization of oral health services among dental patients: a cross sectional study	BMC ORAL HEALTH	BackgroundLow oral health literacy levels and deficient oral health knowledge jeopardize the communication between dentists and patients in different communities. This study aimed to examine the impact and association of oral health literacy with patients' levels of dental anxiety and their utilization of dental health services.MethodsThis cross-sectional study was conducted at the Misr Internati…	2023	23	1				146	10.1186/s12903-023-02840-3	http://dx.doi.org/10.1186/s12903-023-02840-3	36907891
199	1	MDAS	1	0	0	Yuan, SY; Zheng, YN; Sun, Z; Humphris, G	Does fear of infection affect people's dental attendance during COVID-19? A Chinese example to examine the association between COVID anxiety and dental anxiety	FRONTIERS IN ORAL HEALTH	Introduction: Little is known about the psychological and behavioural effect of COVID-19 pandemic on patients and their reaction to dental visiting. Patients may delay attendance due to fears of contracting the corona virus at the dentist. The study aims to confirm the psychometric properties of the two COVID-19 scales and then use dental patient responses to assess the associations between the C…	2023	4					1236387	10.3389/froh.2023.1236387	http://dx.doi.org/10.3389/froh.2023.1236387	37876531
200	2	CFSS-DS	1	0	0	Kvesic, AJ; Hrelja, M; Lovric, Z; Simunovic, L; Spiljak, B; Supina, N; Vranic, L; Vranic, DN	Possible Risk Factors for Dental Fear and Anxiety in Children Who Suffered Traumatic Dental Injury	DENTISTRY JOURNAL	Background: Children who undergo painful experiences such as traumatic dental injury (TDI) during their early years are more likely to be at an increased risk of developing dental fear and anxiety (DFA). The purpose of this study was to identify potential risk factors for DFA of these children. Methods: The study participants were 220 parents/caregivers and their children who experienced TDI. The…	2023	11	8				190	10.3390/dj11080190	http://dx.doi.org/10.3390/dj11080190	37623286
201	1	DAI	0	0	0	Roustaei, N; Allahyari, E	Evaluation of psychometric properties of the Dental Anxiety Inventory (DAI-36) questionnaire using iterative hybrid ordinal logistic: Differential item functioning (DIF)	BRAIN AND BEHAVIOR	ObjectivesDental Anxiety Inventory (DAI-36) questionnaire is an instrument for assessing dental anxiety. The different perceptions of the questionnaire items in the individual at the same level of underlying dental anxiety may lead to different reported dental anxieties. This study aims to determine the differential item functioning (DIF) of the DAI-36 measure items. MethodsThe DAI-36 was complet…	2023	13	9					10.1002/brb3.3129	http://dx.doi.org/10.1002/brb3.3129	37459227
202	1	CDAS	0	1	0	Bantel, D; Chmielewski, WX; Brähler, E; Stöbel-Richter, Y; Zenger, M; Berth, H	Variables associated with oral health-related self-efficacy - results of a cross-sectional study	BMC ORAL HEALTH	Background Oral health-related self-efficacy (OH-SE) is pivotal for oral health and is associated with other oral-health related variables, such as dental fear and anxiety (DF/A) and dental hygiene behaviors (DHB). This study attempts to analyze associations between OH-SE and oral healthrelated variables in a German population to extend previous research by analyzing whether OH-SE can be predicte…	2023	23	1				939	10.1186/s12903-023-03656-x	http://dx.doi.org/10.1186/s12903-023-03656-x	38017511
203	1	MDAS	1	0	0	Li, X; Tian, MJ; Deng, YL; She, TZ; Li, K	Advantages of Sedation With Remimazolam Compared to Midazolam for the Removal of Impacted Tooth in Patients With Dental Anxiety	JOURNAL OF ORAL AND MAXILLOFACIAL SURGERY	Purpose: Although midazolam is commonly used to sedate patients with dental anxiety, it has shortcom-ings that reduce the satisfaction of patients and doctors. The aim of this study was therefore to explore the advantages of remimazolam as a sedative. Methods: The study design was a prospective randomized controlled trial. Patients with dental anxiety and who were to undergo impacted tooth remova…	2023	81	5		536	545		10.1016/j.joms.2023.02.001	http://dx.doi.org/10.1016/j.joms.2023.02.001	36852757
204	2	CDAS	1	0	0	Adeniyi, AA; Folayan, MO; Chukwumah, NM; Oziegbe, EO; El Tantawi, M	Associations between maternal mental health, child dental anxiety, and oral health of 6-to 12-year-olds in Nigeria	BRAZILIAN ORAL RESEARCH	Maternal mental health affects their children's oral health. This study assessed the associations between maternal mental health and dental anxiety level, dental caries experience, oral hygiene, and gingival status among 6- to 12-year-old children in Nigeria. This was a cross-sectional study that recruited mother-child dyad participants through a household survey conducted in Ile-Ife, Nigeria. Da…	2023	37					e091	10.1590/1807-3107bor-2023.vol37.0091	http://dx.doi.org/10.1590/1807-3107bor-2023.vol37.0091	37820250
205	3	MCFSS-DS	1	0	0	Yang, LQ; Chen, YB; Fang, W	Piezosurgery versus conventional osteotomy: a randomized clinical trial on pain and anxiety in children with unerupted mandibular third molars	CLINICAL ORAL INVESTIGATIONS	Objective Dental anxiety for unerupted mandibular third molars extraction in children under local anesthesia is a tricky problem. The purpose of this study was to compare psychological and physiologic findings of extractions of unerupted mandibular third molars in children by piezosurgery and conventional osteotomy.Materials and methods This prospective, single-center, double-blind study included…	2023	28	1				9	10.1007/s00784-023-05422-3	http://dx.doi.org/10.1007/s00784-023-05422-3	38127199
206	3	CFSS-DS;MDAS	1	0	0	Topal, BG; Civelek, SBF; Tiras, M; Yigit, T	The prevalence and influencing factors of gag reflex in children aged 7-14 years in the dental setting	JOURNAL OF ORAL REHABILITATION	BackgroundGag reflex may occur in patients of all ages and often considered having a multifactorial aetiology. ObjectiveThe aim of the study was to evaluate the prevalence and influencing factors of gag reflex in Turkish children aged 7-14 years in the dental setting. MethodsThis cross-sectional study was carried out among 320 children aged between 7 and 14 years. First, an anamnesis form which i…	2023	50	5		376	382		10.1111/joor.13432	http://dx.doi.org/10.1111/joor.13432	36794577
207	1	CDAS	1	0	0	Heyeraas, CN; Jensen, SN; Stabell, VB; Johnsen, JAK; Drachev, SN	Is Dental Anxiety Associated with Oral Health-Related Quality of Life? Assessment of Statistical Significance and Clinical Meaningfulness in a Sample of Russian Medical and Dental Students	DENTISTRY JOURNAL	Information about oral health-related quality of life (OHRQoL) and dental anxiety (DA) in Russian young adults is scarce. We investigated how DA is associated with OHRQoL in a group of medical and dental students in North-West Russia. The study had a cross-sectional design and included 807 students aged 18-25 years who attended the Northern State Medical University in Arkhangelsk. OHRQoL and DA w…	2023	11	11				260	10.3390/dj11110260	http://dx.doi.org/10.3390/dj11110260	37999024
208	1	MDAS;STAI	1	0	0	Alkanan, SAM; Alhaweri, HS; Khalifa, GA; Ata, SMS	Dental pain perception and emotional changes: on the relationship between dental anxiety and olfaction	BMC ORAL HEALTH	BackgroundThe purpose of the study was to determine to what extent olfactory aromatherapy reduces the intensity of dental pain and the level of dental anxiety. It also attempted to corelate between olfactory aromatherapy, stages of dental visits, and various dental procedures.MethodsFemale patients were enrolled in a randomized controlled study. Olfactory aromatherapy was performed using lavender…	2023	23	1				175	10.1186/s12903-023-02864-9	http://dx.doi.org/10.1186/s12903-023-02864-9	36966288
209	1	MDAS	1	0	0	Xie, X; Zhang, ZC; Zhou, J; Deng, FL	Changes of dental anxiety, aesthetic perception and oral health-related quality of life related to influencing factors of patients' demographics after anterior implant treatment: a prospective study	INTERNATIONAL JOURNAL OF IMPLANT DENTISTRY	Background Accumulating evidence has revealed the effects of anterior implant procedures on dental anxiety (DA), aesthetic perception and oral health-related quality of life (OHRQoL). However, few reported the changes and influencing factors of the above outcomes before and after anterior implant treatment. This study was to evaluate the changes of DA, aesthetic perception and OHRQoL related to i…	2023	9	1				22	10.1186/s40729-023-00486-y	http://dx.doi.org/10.1186/s40729-023-00486-y	37530855
210	2	MCDAS	1	0	0	Belevcikli, M; Altan, H; Demir, O	Effect of the new needle-free injection system on pain perception and dental anxiety during anesthesia: randomized controlled split-mouth study	JOURNAL OF DENTAL ANESTHESIA AND PAIN MEDICINE	Backgrounds: Pain management is one of the most important factors affecting the success of pediatric dentistry. Therefore, new needle- and pain-free local anesthesia techniques have been developed in parallel with technological advancements. The purpose of this study is to compare the pain perception and dental anxiety levels associated with a needle-free injection system (Comfort-inTM) and the c…	2023	23	1		1	8		10.17245/jdapm.2023.23.1.1	http://dx.doi.org/10.17245/jdapm.2023.23.1.1	36819599
211	2	CFSS-DS	0	0	0	Alabduljabbar, R; Almutawa, M; Alkathiri, R; Alqahtani, A; Alshamlan, H	An Interactive Augmented and Virtual Reality System for Managing Dental Anxiety among Young Patients: A Pilot Study	APPLIED SCIENCES-BASEL	Dental anxiety is a common health problem among children. It creates major issues for patients, parents, and dental professionals. Children who cancel or otherwise miss their dental appointments generally do so due to fear of the unknown and lack of understanding of what they can expect from the environment and treatment when they arrive there. Some distraction interventions are already used by d…	2023	13	9				5603	10.3390/app13095603	http://dx.doi.org/10.3390/app13095603
212	2	SFP‐R	0	0	0	del Carmen, MD; Cagigas-Muñiz, D; García-Robles, R; Oprescu, AM	Reducing Dental Anxiety in Children Using a Mobile Health App: Usability and User Experience Study	JMIR FORMATIVE RESEARCH	Background: Dentistry interventions cause common anxiety and fear problems in children (6-11 years), and according to scientific evidence, this causes a decrease in their quality of life. Therapies mediated by IT-based tools have been shown to positively influence children's mood based on distraction as well as relaxing activities, but there is no evidence of their use to reduce dental anxiety in…	2023	7					e30443	10.2196/30443	http://dx.doi.org/10.2196/30443	37889521
213	1	MDAS	1	0	0	Alkuwaiti, E; Alshubaili, R; AlZahrani, N; Khusheim, S; AlMunif, R; Alharbi, N; Nazir, M	Dental Anxiety Among Physicians: Relationship with Oral Problems, Dental Visits, and Socio-Demographic Factors	PATIENT PREFERENCE AND ADHERENCE	Purpose: The purpose of study was to investigate dental anxiety (DA) and its relationship with oral health problems, dental visits, and socio-demographic factors among physicians. Patients and Methods: This cross-sectional study was conducted on physicians working in Dhahran, Khobar, Dammam, and Qatif cities of the kingdom of Saudi Arabia. The study included physicians (general practitioners, res…	2023	17			1107	1116		10.2147/PPA.S406105	http://dx.doi.org/10.2147/PPA.S406105	37113214
214	2	ACDAS	1	0	0	Al-Namankany, A	The effect of the parental presence-absence technique on children's behaviour in the dental clinic	EUROPEAN JOURNAL OF PAEDIATRIC DENTISTRY	Objective The presence of the parent could influence the behaviour of the child during the dental visit. The objective of this study was to assess the effect of the Parental Presence -Absence Technique (PPAT) on the behaviour of anxious children receiving dental restoration under local anaesthesia. Methods A cohort prospective observational study of a statistically calculated sample size with 80%…	2023	24	2		151	155		10.23804/ejpd.2023.1846	http://dx.doi.org/10.23804/ejpd.2023.1846	37057363
215	2	FIS;FBRS	1	0	0	Kasimoglu, Y; Kocaaydin, S; Batu, S; Ince, G; Tuna-Ince, EB	The Impact of a Humanoid Robot on Children's Dental Anxiety, Behavior and Salivary Amylase Levels: A Randomized Clinical Trial	JOURNAL OF PEDIATRIC RESEARCH	Aim: With the spread of technological possibilities, the idea that humanoid robots can accompany medical interventions has gained momentum. The objectives of this two-armed randomized controlled study were (i) to assess the effects of a human-like robot on behavior guidance during children's dental treatment, by a comparison of the DAS, behavioral scale, pulse rate and amylase levels in the saliv…	2023	10	2		132	141		10.4274/jpr.galenos.2023.01979	http://dx.doi.org/10.4274/jpr.galenos.2023.01979
216	2	WBFS	1	0	0	Caleza-Jiménez, C; López-de Francisco, MD; Mendoza-Mendoza, A; Ribas-Pérez, D	Relationship between Children's Lifestyle and Fear during Dental Visits: A Cross-Sectional Study	CHILDREN-BASEL	The purpose was to analyze the relationship between new family and social patterns and child emotions in the dental clinic. The sample consisted of 174 children between the ages of four and nine. Parents completed 20 questions that referred to social, family, cultural, and economic factors. The Wong-Baker scale was completed by the children after the end of the treatment. A total of 129 of the ch…	2023	10	1				26	10.3390/children10010026	http://dx.doi.org/10.3390/children10010026	36670577
217	2	MCDASf	1	0	0	Pooja, B; Kamatham, R; Anchala, K; Avisa, P	Effectiveness of low-level laser therapy in reducing pain perception of children during dental local anesthetic administration using laser acupuncture pen on the LI4 point: a randomized clinical trial	EUROPEAN ARCHIVES OF PAEDIATRIC DENTISTRY	Purpose Laser acupuncture, a non-inVisual and Analogue Scale (VAS) ive variant of acupuncture, has been proven effective in the medical and dental fields. Hence, the present study aims to determine the effect of low-level laser therapy on the LI4 point, using a laser acupuncture pen, in reducing children's pain during local anesthetic (LA) administration. Methods Children in the age range of 8-12…	2023	24	2		219	227		10.1007/s40368-023-00780-8	http://dx.doi.org/10.1007/s40368-023-00780-8	36645646
218	2	RMS-PS;VCAS	1	0	0	Kothari, P; Mathur, A; Chauhan, RS; Nankar, M; Tirupathi, S; Suvarna, A	Effectiveness of thaumaturgic distraction in alleviation of anxiety in 4 - 6-year-old children during inferior alveolar nerve block administration: a randomized controlled trial	JOURNAL OF DENTAL ANESTHESIA AND PAIN MEDICINE	Background: Dental anxiety is a matter of serious concern to pediatric dentists as it may impede the efficient delivery of dental care. If not adequately resolved, a persistent negative response pattern may emerge. Thaumaturgy, commonly known as magic trick, has become popular recently. It is a tool that distracts and relaxes the child by using magic trick while the dentist performs necessary tre…	2023	23	3		143	151		10.17245/jdapm.2023.23.3.143	http://dx.doi.org/10.17245/jdapm.2023.23.3.143	37313267
219	2	MACDAS;VCAS;VBRS	1	0	0	Bagher, SM; Felemban, OM; Alandijani, AA; Tashkandi, MM; Bhadila, GY; Bagher, AM	The effect of virtual reality distraction on anxiety level during dental treatment among anxious pediatric patients: a randomized clinical trial	JOURNAL OF CLINICAL PEDIATRIC DENTISTRY	This study evaluated the effect of Virtual Reality Distraction (VRD) on dental anxiety among anxious children undergoing prophylactic dental treatment by utilizing both rate (HR) and salivary cortisol level (SCL)) measures. This randomized controlled study included 36 (6- to 14-year-old) healthy and anxious children who needed prophylactic dental treatment and had a history of previous dental tre…	2023	47	4		63	71		10.22514/jocpd.2023.036	http://dx.doi.org/10.22514/jocpd.2023.036	37408348
220	1	STAI;MDAS	1	0	0	Akomolafe, AG; Fatusi, OA; Folayan, MO; Mosaku, KS; Adejobi, AF; Njokanma, AR	Relationship Between Types of Information, Dental Anxiety, and Postoperative Pain Following Third Molar Surgery: A Randomized Study	JOURNAL OF ORAL AND MAXILLOFACIAL SURGERY	Purpose: Third molar (M3) extraction is an anxiety-provoking procedure. Information mode delivery may affect patients' anxiety level and postoperative sequelae. This study determined the relationship be-tween information types, dental anxiety, and postoperative pain following mandibular M3 extraction.Methods: Patients (aged 18 to 35 years) requiring M3 extraction under local anesthesia were recru…	2023	81	3		329	336		10.1016/j.joms.2022.10.016	http://dx.doi.org/10.1016/j.joms.2022.10.016	36493800
221	2	STAI;CDAS	1	1	0	Metin-Gürsoy, G; Haciomeroglu, AB; Kale-Varlik, S; Tortop, T	Evaluation of the relationship between anxiety levels and dental appearance	JOURNAL OF CLINICAL PEDIATRIC DENTISTRY	Objective: The aim of this study was to evaluate the relationship between personal traits, dental anxiety level and dental appearance of the individuals. Study Design: The study included 431 individuals who completed State Trait Anxiety Inventory-Trait Form ( state-trait-anxiety inventory (STAI) (STAI). -T) and Corah's DAS (CDAS) questionnaires during their first appointment at the orthodontic cl…	2023	47	4		40	45		10.22514/jocpd.2023.018	http://dx.doi.org/10.22514/jocpd.2023.018	37408345
222	1	MDAS	1	0	0	Piedra-Hernández, L; Batista-Cárdenas, D; Gómez-Fernández, A; Ramírez, K	Dental anxiety and oral health-related quality of life before and after non-surgical periodontal treatment	CLINICAL ORAL INVESTIGATIONS	ObjectivesTo (1) investigate dental anxiety (DA) and oral health-related quality of life (OHRQOL) before and after non-surgical periodontal treatment (NSPT) and (2) determine correlations between these patient-reported measures.Materials and methodsDemographics, smoking habits, dental pain, Modified Corah's DAS (MDAS), and Oral Health Impact Profile (OHIP-14) were assessed in eighty-two participa…	2023	27	9		5459	5474		10.1007/s00784-023-05165-1	http://dx.doi.org/10.1007/s00784-023-05165-1	37488334
223	2	VPT	1	0	0	Aziz, SZ; Jafar, ZJ	The efficacy of little lovely dentist and tell show do in alleviating dental anxiety in Iraqi Children: A Randomized Clinical Trial	JOURNAL OF INTERNATIONAL SOCIETY OF PREVENTIVE AND COMMUNITY DENTISTRY	Aim: Behavior management approaches in treating children are generally viewed as techniques to enhance communication with patients to promote positive attitudes. Patients, particularly children, consider visiting a dental clinic to be a difficult and painful experience, so a dentist who treats children should have a variety of behavior management techniques. This study aimed to evaluate and compa…	2023	13	5		388	393		10.4103/jispcd.JISPCD_112_23	http://dx.doi.org/10.4103/jispcd.JISPCD_112_23	38124727
224	1	MDAS;APAIS	1	0	0	Lee, EJ; Jee, YJ; Jung, JW; Lee, MH; Hong, SO	Extraction of mandibular third molars: relationship of preoperative anxiety with body mass index, serum high-sensitivity C-reactive protein levels, and visual analog scale (VAS) (vas) scores and predictors of postoperative complications	JOURNAL OF THE KOREAN ASSOCIATION OF ORAL AND MAXILLOFACIAL SURGEONS	Objectives: Patients undergoing oral surgery exhibit high anxiety, which may elevate their cortisol levels and affect postoperative recovery. Over-weight patients are often encountered in the dental clinic due to the increasing prevalence of overweight. We aimed to investigate the relationships be-tween preoperatively assessed body mass index (BMI), serum cortisol and high-sensitivity C-reactive …	2023	49	5		252	261		10.5125/jkaoms.2023.49.5.252	http://dx.doi.org/10.5125/jkaoms.2023.49.5.252	37907340
225	2	CFSS-DS	1	0	0	Jervoe-Storm, PM; Peters, LP; Bekes, K; Fricke, M; Jepsen, S	Evaluation of Children's Anxiety Level in Relation to a Dental Visit/Treatment and Their Parents' Dental Fear	JOURNAL OF CLINICAL MEDICINE	The patients' fear of the dentist plays an important role in the everyday life of a dentist. The anxiety level of children in relation to dental treatment/visits and to their parents' dental fear was evaluated in three different centers. Assessments of a modified CFSS-DS (mCFSS-DS) were performed by questionnaire with 60 children and their parents. Children's dmft/DMFT scores, age and gender were…	2023	12	20				6691	10.3390/jcm12206691	http://dx.doi.org/10.3390/jcm12206691	37892828
226	2	CFSS-DS	1	0	1	Gussgard, AM; Carlstedt, K; Meirik, M	Intraoral clinical examinations of pediatric patients with anticipatory anxiety and situational fear facilitated by therapy dog assistance: A pilot RCT	CLINICAL AND EXPERIMENTAL DENTAL RESEARCH	Objective: To evaluate whether the presence of a certified therapy dog specially trained for working in a dental setting may facilitate dental care of anxious pediatric patients. Methods: The Norwegian Regional Committee for Medical and Health Research Ethics approved a randomized cross-over trial with a study sample of n = 16 children aged between 6 and 12 years. The trial was registered on clin…	2023	9	1		122	133		10.1002/cre2.679	http://dx.doi.org/10.1002/cre2.679	36259429
227	1	MDAS;STAI	1	0	0	Yamashita, K; Uto, A; Uchino, M; Kibe, T; Sugimura, M	Listening to music before tooth extraction attenuates sympathetic nervous system activity: A randomized control trial	ORAL SCIENCE INTERNATIONAL	Aim: The effect of listening to music before tooth extraction on the autonomic nervous system and psychological state remains unclear. This prospective study explored the hypothesis that playing music before the extraction of an impacted mandibular third molar would stabilize patients' autonomic nervous system activity and circulatory dynamics. Methods: Thirty-six patients were randomized into tw…	2023	20	2		88	94		10.1002/osi2.1151	http://dx.doi.org/10.1002/osi2.1151
228	1	STAI;MDAS	1	0	0	Turer, OU; Ozcan, M; Alkaya, B; Demirbilek, F; Alpay, N; Daglioglu, G; Seydaoglu, G; Haytac, MC	The effect of mindfulness meditation on dental anxiety during implant surgery: a randomized controlled clinical trial	SCIENTIFIC REPORTS	Dental implant surgery is almost always associated with patient anxiety. Anxiety during dental surgical procedures triggers an increase in sympathetic activity. Mindfulness meditation (MM) is often associated with high levels of relaxation in the form of increased parasympathetic tone and decreased sympathetic activity. However, the effect of MM on dental anxiety is not clear. The current study a…	2023	13	1				21686	10.1038/s41598-023-49092-3	http://dx.doi.org/10.1038/s41598-023-49092-3	38066232
229	1	MDAS	1	1	0	Steinvik, LM; Svartdal, F; Johnsen, JAK	Delay of Dental Care: An Exploratory Study of Procrastination, Dental Attendance, and Self-Reported Oral Health	DENTISTRY JOURNAL	Delay of dental care is a problem for dental public health. The present study explored the relationship between procrastination and dental attendance, focusing on delay in seeking dental care. This hypothetical relation was compared to other avoidance-related factors affecting dental attendance. In addition, an inquiry into the reasons for delaying dental care was conducted. Students (n = 164) an…	2023	11	2				56	10.3390/dj11020056	http://dx.doi.org/10.3390/dj11020056	36826201
230	1	STAI	1	0	0	Yildirim, O; Turkmenoglu, A; Mollaoglu, N	Effect of Physician's Experience on Patient's Anxiety During Impacted Third Molar Surgery	GAZI MEDICAL JOURNAL	Objective: To determine the prevalence of preoperative anxiety and postoperatif satisfaction in patients who is going to have third molar surgery and also to determine the influence of surgeon's experience on anxiety level. Materials and Methods: Patients were randomly divided into 3 groups who applied for extracting impacted lower third molar surgery. Each group was operated by different surgeon…	2023	34	3		268	272		10.12996/gmj.2023.56	http://dx.doi.org/10.12996/gmj.2023.56
231	1	DAS-R	1	0	0	Gopakumar, R; Jayachandran, M; Varada, S; Jayaraj, J; Veettil, JE; Nair, NS	Anesthetic Efficacy of Endo-Ice and Intrapulpal Ice Sticks After Inferior Alveolar Nerve Block in Symptomatic Irreversible Pulpitis: A Randomized Controlled Study	CUREUS JOURNAL OF MEDICAL SCIENCE	Background: There is a dearth of studies to assess the effectiveness of cryotherapy as a possible adjuvant in anesthesia. Therefore, this study aimed to compare the impact of pretreatment intraoral ice packs, application of Endo-ice, and a combination of Endo-ice and intrapulpal ice sticks use on the effectiveness of pulpal anesthesia as an adjunct in the management of pain and dental anxiety in …	2023	15	7					10.7759/cureus.42135	http://dx.doi.org/10.7759/cureus.42135	37602026
232	2	CDAS	1	0	0	Pinheiro, SL; Silva, C; Luiz, L; Silva, N; Fonseca, R; Velásquez, T; Grandizoli, DR	Dog-assisted therapy for control of anxiety in pediatric dentistry	JOURNAL OF CLINICAL PEDIATRIC DENTISTRY	Anxiety is common in pediatric dental care, and affects the behavioral management of children. Animal-assisted therapy (AAT) has been shown to improve children's behavior. However, few studies have applied this technique in dentistry. The aim of the present study was to evaluate the applicability of dog-assisted therapy to control anxiety during pediatric dental treatment. Twenty children were se…	2023	47	6		38	43		10.22514/jocpd.2023.080	http://dx.doi.org/10.22514/jocpd.2023.080	37997233
233	1	VAS	1	1	0	Steenen, SA; Zeegers, MAJ; Wijk, AJV; Al-Zubaidi, S; Jethu-Ramkrishan, M; Loddin, A; de Lange, J; de Jongh, A	Dentist Empathic Accuracy Is Associated With Patient-Reported Reassurance	INTERNATIONAL DENTAL JOURNAL	Objectives: The aim of this work was to determine dentists' ability to accurately estimate patients' anxiety level during dental treatment (ie, empathic accuracy) and to determine the strength of the association between empathic accuracy and patient-reported reassurance.Methods: A cross-sectional study was conducted amongst 177 adult patients who under-went different inVisual and Analogue Scale (…	2023	73	1		101	107		10.1016/j.identj.2022.06.009	http://dx.doi.org/10.1016/j.identj.2022.06.009	35896426
234	2	MDAS	1	0	0	Veloso, A; Fernandez, D; Munne, C; Munoz, L; Guinot, F	Comparison of basic and advanced behaviour management techniques between Colombian and Spanish parents during regular treatment and in emergency situations	EUROPEAN JOURNAL OF PAEDIATRIC DENTISTRY	Aim: To evaluate the acceptance of behaviour management techniques by Spanish and Colombian parents used in paediatric dentistry and the influence of factors that determine their consent during regular treatment and in emergency situations.Materials: An anonymous questionnaire was carried out in which 9 behaviour management techniques (BMTs) used in paediatric dentistry by Spanish and Colombian p…	2023	24	4		322	328		10.23804/ejpd.2023.2005	http://dx.doi.org/10.23804/ejpd.2023.2005	37873562
235	1	STAI	1	0	0	De Ramón, LAS; Martínez, AFF; Carricondo, ARG; Gálvez, FE; Rodríguez, RA	Effect of virtual reality and music therapy on anxiety and perioperative pain in surgical extraction of impacted third molars	JOURNAL OF THE AMERICAN DENTAL ASSOCIATION	Background. The objective of this study was to evaluate the effect of virtual reality (VR) and music therapy on anxiety and perioperative pain in patients undergoing extraction of impacted third molars. Methods. A total of 275 patients who had to undergo surgery for third-molar extraction participated in a randomized controlled trial and were divided into 3 parallel groups: music therapy interven…	2023	154	3		206	214		10.1016/j.adaj.2022.11.008	http://dx.doi.org/10.1016/j.adaj.2022.11.008	36707274
236	2	VPT	1	1	0	Shabani, SM; Darabi, F; Azimi, A; Shabani, M	Effectiveness of motion graphic-based narrative therapy with a cognitive-behavioral approach in reducing fluoride varnish therapy anxiety for six-year-old children	JOURNAL OF EDUCATION AND HEALTH PROMOTION	BACKGROUND: Fluoride varnish therapy (FVT) is a dental caries preventive service that its effectiveness has been well documented. A lot of children, especially the five-year-old and six-year-old ones, are suffering with anxiety during this service and do not readily allow it. The present study aimed to cast light on the effect of motion graphic-based narrative story with a cognitive-behavioral ap…	2023	12	1					10.4103/jehp.jehp_837_22	http://dx.doi.org/10.4103/jehp.jehp_837_22	37545986
237	2	VPT	1	0	0	Almajed, OS; Alhujhuj, R; Alshaheen, E; Almujhim, A; Albutayh, M; Raghunath, RG; Lele, G	The Effectiveness of Virtual Reality in Controlling Pain and Anxiety Levels in Four-to-Six-Year-Old Children During Dental Treatment	CUREUS JOURNAL OF MEDICAL SCIENCE	Background and objective Oral health is critical for children's overall well-being; however, dental anxiety often leads to the avoidance of necessary dental care among children. Virtual reality (VR) has emerged as a successful adjunctive tool in various clinical settings, including pain management. This cohort study explores the use of VR technology in reducing anxiety and pain perception during …	2023	15	12				e51099	10.7759/cureus.51099	http://dx.doi.org/10.7759/cureus.51099	38274902
238	2	FIS	1	0	0	Yendodu, V; Nirmala, SVSG; Nuvvula, S	Effect of Deep Breathing Exercise using Smartwatch on Behaviour, Anxiety and Pain in Children during Buccal Infiltration Anaesthesia-A Randomised Clinical Trial	JOURNAL OF CLINICAL AND DIAGNOSTIC RESEARCH	Introduction: Despite the newer innovation and recent technological advances in modern dentistry, fear and anxiety constitute an important theme in dentistry. They are a usual reaction to stressful conditions that help children while staying alert in situations of an impending threat. Aim: To evaluate the effect of deep breathing exercise in reducing dental anxiety, behaviour and pain using smart…	2023	17	5		ZC16	ZC20		10.7860/JCDR/2023/60275.17847	http://dx.doi.org/10.7860/JCDR/2023/60275.17847
239	1	CDAS	1	0	0	Checherita, LE; Toma, V; Stamatin, O; Lupu, CI; Aminov, L; Cuciureanu, M; Solomon, SM; Teslaru, S; Francu, L; Balcos, CAM; Hamburda, T; Adina, AO; Beldiman, MA; Croitoru, I; Toma, CM; Serban, V	THE THERAPEUTIC APPROACH OF YOUNG PATIENTS, STUDENTS, WITH SOCIAL ORAL PATOLOGY AND THE ASSOCIATED THERAPY IN MENTAL HEALTH CONDITIONS	ROMANIAN JOURNAL OF ORAL REHABILITATION	The current study intends to highlight the relationship and, at times, the influence between anxiety disorders and dental dysfunctional syndromes of stomatognathic system(SDSS) in young students from our institution : Basis Of The Dental Care Clinic ,,Mihail Kogalniceanu,, Iasi. These are involved in various stressful intellectual activities and have identified a complex health problem that neede…	2023	15	2		59	69
240	2	FIS	1	0	0	Mukundan, D; Gurunathan, D	Effectiveness of Nitrous Oxide Sedation on Child's Anxiety and Parent Perception During Inferior Alveolar Nerve Block: A Randomized Controlled Trial	CUREUS JOURNAL OF MEDICAL SCIENCE	Introduction Dental anxiety is a common phenomenon among children and can have significant implications for their overall oral health and well-being. Among the various dental procedures that induce anxiety in pediatric patients, the Inferior Alveolar Nerve Block (IANB) stands out as one of the most feared due to its perceived pain and discomfort. Dental anxiety not only affects the child's cooper…	2023	15	11				e48646	10.7759/cureus.48646	http://dx.doi.org/10.7759/cureus.48646	38090416
241	3	DAS-R	1	0	0	Sullivan, MD; Carrico, CK; Brickhouse, TH	The Impact of Dental Operatory Color on Anxiety in Committed Youth	JOURNAL OF DENTISTRY FOR CHILDREN	Purpose: To examine the impact of dental operatory room color on the level of anxiety in committed youth at a juvenile correctional center.Methods: A randomized controlled trial was conducted at a juvenile correctional center using an approved continuous quality assurance survey. The dental assistant collected self-reported anxiety scores from 164 individuals alternating between two dental operat…	2023	90	2		64	69				37621048
242	2	VFAS	1	0	0	Kalra, N; Rathore, A; Tyagi, R; Khatri, A; Khandelwal, D; Yangdol, P	Management of anxiety using eye movement desensitization and reprocessing therapy in children undergoing extraction: a randomized controlled pilot study	JOURNAL OF DENTAL ANESTHESIA AND PAIN MEDICINE	Background: Eye movement desensitization and reprocessing (EMDR) therapy has been reported to be very efficacious for treating post-traumatic stress disorder (PTSD) and other anxiety-related conditions. However, a review of the literature reveals the sparse use of this therapy in the field of pediatric dentistry. This study aimed to evaluate anxiety trends in pediatric dental patients during loca…	2023	23	6		347	355		10.17245/jdapm.2023.23.6.347	http://dx.doi.org/10.17245/jdapm.2023.23.6.347	38076504
243	1	STAI	1	0	0	Subramaniam, PK; Al-Ahmad, BEM; Mustaf, NS; Izhan, NAM; Shukor, NFIA	Effect of Visual Exposure versus Obstruction upon Patient's Quantitative and Qualitative Stress Parameters Changes during Minor Oral Surgery	EUROPEAN JOURNAL OF DENTISTRY	Objectives Dental anxiety is ultimately related to the fear of pain, more evidently seen in surgical dental procedures. This study aimed at comparing the stress parameter differences between patients undergoing minor oral surgery (MOS) with their eyes covered (closed) versus uncovered (open) at our center. Materials and Methods Twenty-three MOS patients were draped with eyes covered, while anothe…	2023	17	3		895	901		10.1055/s-0042-1757212	http://dx.doi.org/10.1055/s-0042-1757212	36220122
244	2	FLACC	1	0	0	Baroni, DA; Corrêa-Faria, P; Anabuki, AA; Abreu, LG; Costa, LR	Nociception associated with pain/distress in young children sedated for dental treatment: a clinical study with objective and subjective measures	EUROPEAN ARCHIVES OF PAEDIATRIC DENTISTRY	PurposeTo evaluate the association between children's pain/distress levels and patient characteristics (age, sex, history of dental pain), sedation type (level of sedation, sedative regimen), nociception and pain intensity reported by the parents in sedated children undergoing minimally inVisual and Analogue Scale (VAS) ive dental treatment.MethodsThis clinical study evaluated secondary outcomes …	2023	24	2		255	262		10.1007/s40368-023-00782-6	http://dx.doi.org/10.1007/s40368-023-00782-6	36705850
245	2	FBRS	1	0	0	Fux-Noy, A; Zeineh, R; Shmueli, A; Halperson, E; Ram, D; Moskovitz, M	Anxiety during the dental care of children aged 4 to 6 years over three consecutive visits	JOURNAL OF CLINICAL PEDIATRIC DENTISTRY	Managing the anxiety of children during dental care is a major aspect of a pediatric dentist's work. Only a sparse body of literature is available regarding anxiety during dental care over consecutive visits. The purpose of the study was to investigate anxiety over three consecutive visits for pediatric dental treatment using an electrodermal activity (EDA) device. We also investigated how patien…	2023	47	6		100	105		10.22514/jocpd.2023.084	http://dx.doi.org/10.22514/jocpd.2023.084	37997241
246	2	VAS	1	0	0	Hadler-Olsen, S; Steinnes, J; Nermo, H; Sjögren, A; Hadler-Olsen, E	Pain, discomfort, and functional impairment after extraction of primary teeth in children with palatally displaced canines - a randomized control trial comparing extraction of the primary canine versus extraction of the primary canine and the primary first molar	ACTA ODONTOLOGICA SCANDINAVICA	Objective To assess pain, discomfort, and functional impairment in children experiencing extraction of primary canine or primary canine and primary first molar as an interceptive treatment for palatally displaced permanent canines. Material and methods Twenty-eight children, aged 9.5-14 years with displaced permanent maxillary canines were randomly assigned for extraction of the primary canine on…	2023	81	2		158	163		10.1080/00016357.2022.2108493	http://dx.doi.org/10.1080/00016357.2022.2108493	35943761
247	2	FIS	1	0	0	Leyda-Menéndez, AM; Vidigal, EA; Abanto, J; Ribelles-Llop, M	Efficacy of two behavioural management techniques during inferior alveolar nerve block administration in pre-school children: a randomised clinical trial	EUROPEAN ARCHIVES OF PAEDIATRIC DENTISTRY	Purpose To evaluate and compare the efficacy of the hands-eyes-mouth distraction technique (HEM-DT) in reducing anxiety and pain levels and improving the behaviour of pre-school children during inferior alveolar nerve block (IANB) administration to that of the covering patient's vision technique (CPV-T). Methods This study included 52 children aged 3-5 years old with primary dentition, no history…	2023	24	1		85	93		10.1007/s40368-022-00758-y	http://dx.doi.org/10.1007/s40368-022-00758-y	36260279
248	2	VPT	1	0	0	Padawe, D; Chettiankandy, TJ; Rathi, GV; Sachdev, SS; Takate, VS; Yadav, T	Effectivity of Binaural Beats in Reduction of Anxiety during Dental Treatment in Pediatric Patients	GLOBAL JOURNAL OF MEDICAL PHARMACEUTICAL AND BIOMEDICAL UPDATE	Objectives: Binaural beats comprise two sinusoidal auditory waves with a slight difference in their frequencies. When these beats are presented to a listener, they have psychophysiological effects corresponding to the difference in their frequencies. One such effect is the relaxation achieved when the difference between the two frequencies is present within the theta range (4-7.9 Hz). This concep…	2023	18	3					10.25259/GJMPBU_117_2022	http://dx.doi.org/10.25259/GJMPBU_117_2022
249	1	DAS-R;STAI	1	0	0	Dos Santos, LL; Conti, ACDF; Fernandes, TMF; Garlet, GP; de Almeida, MR; Oltramari, PVP	Influence of anxiety and catastrophizing on pain perception in orthodontic treatment and its association with inflammatory cytokines	BRAZILIAN ORAL RESEARCH	Pain is common in orthodontic treatment, is subject to individual variation, and is associated with anxiety and stress, which can potentially become catastrophizing. The aim of the present study was to determine the variability of pain response after the insertion of orthodontic separators and to assess the association of pain levels with dental anxiety, catastrophizing, tooth sensitivity, and ge…	2023	37					e010	10.1590/1807-3107bor-2023.vol37.0010	http://dx.doi.org/10.1590/1807-3107bor-2023.vol37.0010	36629593
250	2	VCAS	1	0	0	Bagher, SM; Felemban, OM; Alsabbagh, GA; Aljuaid, NA	The Effect of Using a Camouflaged Dental Syringe on Children's Anxiety and Behavioral Pain	CUREUS JOURNAL OF MEDICAL SCIENCE	Background: Seeing a dental syringe can be terrifying, especially for young children, and hiding it during local anesthesia (LA) administration can sometimes be challenging for the pediatric dentist.Objective: To assess the effect of a camouflaged dental syringe on children's anxiety and behavioral pain in comparison to the traditional dental syringe during local anesthesia administration in pedi…	2023	15	12				e50023	10.7759/cureus.50023	http://dx.doi.org/10.7759/cureus.50023	38186474
251	1	MDAS	1	0	1	Torul, D; Omezli, MM; Avci, T; Esin, IS	Does Modifying the Consent Process Based on the Dominant Intelligence Type Reduce Anxiety During 3rd Molar Operations?	JOURNAL OF ORAL AND MAXILLOFACIAL SURGERY	Purpose: Third molar surgery is one of the most commonly performed operations, usually associated with high anxiety. The purpose of this study was to determine if patients' anxiety would reduce if consent was modified to match their dominant intelligence type (DIT). Methods and Materials: A single center, prospective randomized clinical study was conducted in the Maxillofacial Surgery Clinic of O…	2023	81	7		913	920		10.1016/j.joms.2023.02.015	http://dx.doi.org/10.1016/j.joms.2023.02.015	36934772
252	1	MDAS	1	1	0	Pellicer, LAE; Villar, AJC; Rubio, JLM; Casañas, E; Luaña, RE	Can Music Decrease Anxiety and Pain During Dental Implant Surgery? A Randomized Clinical Trial	JOURNAL OF ORAL AND MAXILLOFACIAL SURGERY	Purpose: Music has proven to be an effective tool in the management of anxiety during some surgical procedures. The aim of this study was to test the effect of baroque (BM) and classical era music (CM) as a nonpharmacological therapy on the control of anxiety and pain levels among patients undergoing dental implant placement surgery. Methods: A randomized controlled clinical trial of patients att…	2023	81	2		194	200		10.1016/j.joms.2022.10.004	http://dx.doi.org/10.1016/j.joms.2022.10.004	36368427
253	1	MDAS	1	0	0	Swetha, K; Babu, KY	Evaluation of training dental and medical students rearding dental phobia	INTERNATIONAL JOURNAL OF EARLY CHILDHOOD SPECIAL EDUCATION	Aim of the study: Assessment of perception of dental phobia among dental students and medical students. Introduction: Dental anxiety or fear are the major reasons to cancel the appointment and ignore the dental care thus resulting in deterioration of their personal oral health. These situations will occur to many people of different ages and social status. This can be accounted for by the diverse…	2022	14	2		2091	2100		10.9756/INT-JECSE/V14I2.186	http://dx.doi.org/10.9756/INT-JECSE/V14I2.186
254	2	MDAS	1	0	0	Singh, S; Acharya, S; Bhat, M; Chakravarthy, PK; Kariya, P	Psycho-social correlates of dental anxiety and its association with caries experience in 12-16-year-old school going children in Southern India	ADVANCES IN HUMAN BIOLOGY	Introduction: Dental anxiety causes a decrease in population addressability to the dentist with antagonistic consequences for long-term oral health. Assessment of behavioural factors that correlate with dental anxiety is important for the accurate evaluation of dental fear. Its diagnosis in childhood is important for establishing therapeutic management strategies to reduce anxiety and promote ora…	2022	12	1		60	64		10.4103/aihb.aihb_85_21	http://dx.doi.org/10.4103/aihb.aihb_85_21
255	1	CDAS;DFS;SDAI	1	0	0	Liu, YY; Zhang, CM; Wu, JY; Yu, HM; Xie, CJ	Evaluation of the relationship among dental fear, scaling and root planing and periodontal status using periodontitis stages: A retrospective study	JOURNAL OF DENTAL SCIENCES	Background/purpose: Patients with periodontal disease have higher dental fear levels, which may have negative effects on their clinical outcome during scaling and root planing (SRP). The present study used the new classification of periodontitis and validated questionnaires to assess the relationship among dental fear, SRP pain and periodontal status. Materials and methods: A total of 120 periodo…	2022	17	1		293	299		10.1016/j.jds.2021.04.002	http://dx.doi.org/10.1016/j.jds.2021.04.002	35028050
256	1	MDAS;DFS	1	0	0	Alghofaily, M; Alsalleeh, F	Levels of Anxiety and Fear Related to Non-Surgical Root Canal Treatment Performed by Endodontic Residents and Endodontists	FRONTIERS IN DENTAL MEDICINE	ObjectivesDespite advances in endodontic treatment procedures, root canal treatment is still associated with anxiety and fear. This may cause care avoidance and subsequent oral complications due to untreated endodontic infections. Anxiety and fear levels in response to non-surgical root canal treatment performed by endodontic residents and endodontists were analyzed.MethodsA descriptive, cross-se…	2022	3					851834	10.3389/fdmed.2022.851834	http://dx.doi.org/10.3389/fdmed.2022.851834
257	2	CFSS‐DS	1	1	0	Levi, M; Bossù, M; Luzzi, V; Semprini, F; Salaris, A; Ottaviani, C; Violani, C; Polimeni, A	Breathing out dental fear: A feasibility crossover study on the effectiveness of diaphragmatic breathing in children sitting on the dentist's chair	INTERNATIONAL JOURNAL OF PAEDIATRIC DENTISTRY	Background Anxiety related to the dental context is a clinically significant challenge. In children, dental fear is often accompanied by disruptive and uncooperative behaviours that can render treatment difficult. Although techniques to reduce children's anxiety exist, many have not been formally evaluated. Design Diaphragmatic breathing has been shown to reduce fear and anxiety, but few investig…	2022	32	6		801	811		10.1111/ipd.12958	http://dx.doi.org/10.1111/ipd.12958	35152506
258	1	MDAS	1	0	1	Karukivi, M; Suominen, A; Scheinin, NM; Li, R; Ahrnberg, H; Rantavuori, K; Karlsson, H; Karlsson, L; Lahti, S	Gender-specific associations between the dimensions of alexithymia personality trait and dental anxiety in parents of the FinnBrain Birth Cohort Study	EUROPEAN JOURNAL OF ORAL SCIENCES	We evaluated gender-specific associations of two dimensions of dental anxiety (anticipatory and treatment-related dental anxiety) with three dimensions of alexithymia: difficulty in identifying feelings, difficulty in describing feelings, and externally oriented thinking. The sample comprised 2558 parents from the general population participating in the FinnBrain Birth Cohort Study. Dental anxiet…	2022	130	1				e12830	10.1111/eos.12830	http://dx.doi.org/10.1111/eos.12830	34761432
259	1	MDAS;DFS;DAI;CFSS-DS;VAS;STAI	1	0	0	Ogawa, M; Ayuse, T; Fujisawa, T; Sato, S; Ayuse, T	The methods and use of questionnaires for the diagnosis of dental phobia by Japanese dental practitioners specializing in special needs dentistry and dental anesthesiology: a cross-sectional study	BMC ORAL HEALTH	Background Dental phobia is covered by medical insurance; however, the diagnostic methods are not standardized in Japan. Therefore, the aim of this study was to investigate the methods and use of questionnaires for the diagnosis of dental phobia by Japanese dental practitioners specializing in special needs dentistry and dental anesthesiology. Methods We conducted an online survey to obtain infor…	2022	22	1				38	10.1186/s12903-022-02071-y	http://dx.doi.org/10.1186/s12903-022-02071-y	35148728
260	1	MDAS	1	0	0	Heaton, LJ; Leroux, BG; Ramsay, DS	Development and Testing of an Interpretational Bias Measure of Dental Anxiety	FRONTIERS IN DENTAL MEDICINE	Objectives: We hypothesized that individuals with dental care-related anxiety and fear would interpret ambiguous dental situations more negatively than non-anxious individuals. The objectives of these studies were to develop and test a Measure of Dental Anxiety Interpretational Bias (MoDAIB). Methods: In the development phase, participants completing an online survey provided qualitative and quan…	2022	3					871039	10.3389/fdmed.2022.871039	http://dx.doi.org/10.3389/fdmed.2022.871039
261	3	MDAS	1	1	0	Arkkila, J; Suominen, A; Nolvi, S; Rantavuori, K; Karlsson, H; Karlsson, L; Lahti, S	Associations between temperament dimensions and dental anxiety in parents of the FinnBrain Birth Cohort Study	EUROPEAN JOURNAL OF ORAL SCIENCES	We evaluated associations between dental anxiety and four temperament dimensions: effortful control, extraversion/surgency, negative affect and orienting sensitivity among 2558 parents in the FinnBrain Birth Cohort Study. Dental anxiety was measured with the MDAS, and temperament with the Adult Temperament Questionnaire. Associations between dental anxiety and temperament dimensions were modelled…	2022	130	6					10.1111/eos.12897	http://dx.doi.org/10.1111/eos.12897	36302720
262	1	IDAF-4C+	1	0	0	Yap, AU; Lee, DZR	Dental fear and anxiety in Asian youths: response components and inducing stimuli	CLINICAL ORAL INVESTIGATIONS	Objectives This study estimated the prevalence of dental fear/anxiety (DFA) and phobia in Asian youths and investigated the fear/anxiety response components and triggers for those with DFA. Materials and methods A convenience sample of youths, aged 17 to 24 years old, was recruited from a local polytechnic. The Index of Dental Anxiety and Fear-4C + (IDAF-4C +) was employed to assess the occurrenc…	2022	26	9		5953	5960		10.1007/s00784-022-04555-1	http://dx.doi.org/10.1007/s00784-022-04555-1	35639205
263	3	DFS	1	0	0	Shathviha, C; Prabakar, J	RELATIONSHIP KNOWLEDGE TRANSMISSION OF COVID 19 AND FEAR OF DENTAL CARE DURING PANDEMIC- A POPULATION BASED SURVEY	INTERNATIONAL JOURNAL OF EARLY CHILDHOOD SPECIAL EDUCATION	Introduction :Dental phobia is linked to avoiding dental checkups as well as poor oral health outcomes. During COVID-19, it is critical to analyse the distribution of dental fear and preference for emergency dental treatment across the adult population. As a result, the goal of this study was to assess dental phobia and emergency dental therapy among COVID-19 quarantined general population. There…	2022	14	2		346	+		10.9756/INT-JECSE/V14I2.032	http://dx.doi.org/10.9756/INT-JECSE/V14I2.032
264	1	Single Likert item	1	0	0	Kämppi, A; Tanner, T; Viitanen, O; Pohjola, V; Päkkilä, J; Tjäderhane, L; Anttonen, V; Patinen, P	Association of Dental Fear with Caries Status and Self-Reported Dentition-Related Well-Being in Finnish Conscripts	DENTISTRY JOURNAL	The main aim of this cross-sectional study was to examine the prevalence of dental fear among Finnish conscripts. Other aims were to study the association between dental fear and cariological status as well as their self-reported, dentition-related well-being. The study material consisted of 13,564 men and 255 women conscripts who underwent oral examinations. Of those, 8713 responded to a compute…	2022	10	3				45	10.3390/dj10030045	http://dx.doi.org/10.3390/dj10030045	35323247
265	2	FIS;MCDAS	1	0	0	Baniebrahimi, G; Khosravinejad, A; Paryab, M; Kharazifard, MJ	Effects of Virtual Reality Versus Game Applications on Children?s Dental Fear: A Randomized Clinical Trial	INTERNATIONAL JOURNAL OF PEDIATRICS-MASHHAD	Background: Management of dental anxiety and fear of pediatric dental patients is a major goal in pediatric dentistry to create a positive attitude towards dental procedures and perform a successful treatment. Preoperative positive imagery and distraction during treatment are some of the non -pharmaceutical approaches for reduction of fear and anxiety of pediatric dental patients. This study aime…	2022	10	12		17068	17076		10.22038/ijp.2022.68883.5102	http://dx.doi.org/10.22038/ijp.2022.68883.5102
266	1	DFS	1	1	0	Sokoto, KC; Platt, LF; Alexander, LA; Foxman, B; SHierarchischer Angstfragebogen’ (HAF) fer, JR; Marazita, ML; McNeil, DW	Racism in oral healthcare settings: Implications for dental care-related fear/anxiety and utilization among Black/African American women in Appalachia	JOURNAL OF PUBLIC HEALTH DENTISTRY	Objective To explore the association of racism in oral healthcare settings and dental care-related fear/anxiety with dental utilization among Black/African American women in Appalachia. Methods We analyzed self-report measures of racism in oral healthcare settings, dental care-related anxiety and fear, recency of a dental visit, and demographic information from 268 pregnant women participating in…	2022	82		1	28	35		10.1111/jphd.12523	http://dx.doi.org/10.1111/jphd.12523	35726465
267	1	SDAI;VAS	1	1	0	Steenen, SA; Su, NC; van Westrhenen, R; van Wijk, AJ; Tjia, DSL; de Lange, J; de Jongh, A	Perioperative Propranolol Against Dental Anxiety: A Randomized Controlled Trial	FRONTIERS IN PSYCHIATRY	BackgroundPromising results from a trauma reactivation study on post-traumatic stress disorder suggest that propranolol is capable of attenuating symptoms of traumatically induced mental disorders by blocking memory reconsolidation. MethodsA randomized, parallel, placebo-controlled, quadruple-blind trial was designed to determine the effectiveness of perioperative propranolol during exposure to d…	2022	13					842353	10.3389/fpsyt.2022.842353	http://dx.doi.org/10.3389/fpsyt.2022.842353	35264990
268	1	IDAF-4C+	0	1	0	Santos-Puerta, N; Peñacoba-Puente, C	Sociodemographic, clinical and psychological predictors of subjective avoidance in endodontic therapy	GIORNALE ITALIANO DI ENDODONZIA	Aim: Despite improvements in dentistry, patient's avoidance rates to dental treatments remain high. This study aimed to assess sociodemographic, clinical and psychological predictors of subjective avoidance in endodontic therapy. Methodology: One hundred patients diagnosed with any type of pulp or periapical pathology that required non-surgical endodontic therapy were treated in two different cli…	2022	36	2		17	29		10.32067/GIE.2022.36.02.05	http://dx.doi.org/10.32067/GIE.2022.36.02.05
269	4	MDAS	1	0	0	AlMuhaish, L; AlArfaj, A; AlGhannam, M; AlMutiri, H; Abuhassan, S; Asiri, A; Nazir, MA	Dental Anxiety Screening and Management Practices in Dental Practice in Eastern Province Saudi Arabia	PATIENT PREFERENCE AND ADHERENCE	Purpose: The purpose of the study was to investigate dental anxiety (DA) screening and management practices among dental professionals in Saudi Arabia. The study also evaluated correlation between patients' self-reported DA and dentists' ratings of patients' DA.Participants and Methods: This cross-sectional observational study included dentist/patient pairs (N = 279) from the Eastern Province of …	2022	16			3429	3439		10.2147/PPA.S393399	http://dx.doi.org/10.2147/PPA.S393399	36601029
270	1	MDAS	1	0	0	Nalci, G; Alaçam, T; Altunkaynak, B	Evaluation of the effectiveness of a mobile application in the management of dental anxiety: A randomised controlled trial	JOURNAL OF ORAL REHABILITATION	Background The software, which was developed according to the principle of perceived control, can be installed on tablets and smartphones and used by patients to help them control their anxiety. Objective The aim of this study was to evaluate the effectiveness of a specially designed mobile application developed to provide patients with a sense of anxiety control during the various stages of endo…	2022	49	5		535	540		10.1111/joor.13311	http://dx.doi.org/10.1111/joor.13311	35148428
271	2	VCAS	1	0	0	Memè, L; Gallusi, G; Strappa, E; Bambini, F; Sampalmieri, F	Conscious Inhalation Sedation with Nitrous Oxide and Oxygen in Children: A Retrospective Study	APPLIED SCIENCES-BASEL	Dental anxiety is a common problem in younger children, especially those who have had traumatic or perceived traumatic dental treatments. Nitrous oxide (N2O) and oxygen (O-2) have been recommended by the American Academy of Pediatric Dentistry as the optimal approach for uncooperative or anxious patients. The study aimed to evaluate the cooperation of children treated on deciduous teeth without l…	2022	12	22				11852	10.3390/app122211852	http://dx.doi.org/10.3390/app122211852
272	3	MDAS	1	0	0	Kankaala, T; Kaakinen, P; Anttonen, V	Self-reported factors for improving patient's dental care: A pilot study	CLINICAL AND EXPERIMENTAL DENTAL RESEARCH	Objectives: Patient-centered approach can offer valuable information in improving dental care, but literature is scarce. This study aimed to evaluate self-reported factors beneficial for attendance in dental care. Material and Methods: Survey data were collected during the summer of 2020 comprising both structured questionnaires and an open question on factors considered beneficial for dental att…	2022	8	5		1284	1294		10.1002/cre2.625	http://dx.doi.org/10.1002/cre2.625	35775664
273	2	CFSS-DS;VCAS	1	0	0	Alsaadoon, AM; Sulimany, AM; Hamdan, HM; Murshid, EZ	The Use of a Dental Storybook as a Dental Anxiety Reduction Medium among Pediatric Patients: A Randomized Controlled Clinical Trial	CHILDREN-BASEL	This randomized clinical trial aimed to evaluate the effectiveness of a specially designed dental storybook in reducing dental anxiety among children. Eighty-eight children (6-8 years old) were randomly divided into two groups: the intervention group (received the storybook) and the control group (did not receive the storybook). Three dental visits (screening, examination and cleaning, and treatm…	2022	9	3				328	10.3390/children9030328	http://dx.doi.org/10.3390/children9030328	35327700
274	2	VPT	1	0	0	Visual and Analogue Scale (VAS) akova, J; Tichy, A; Duskova, J; Bradna, P; Broukal, Z	Dental fear/anxiety in Czech preschoolers: relationship to gender, age, location of residence, dental status and previous treatment experience	EUROPEAN JOURNAL OF PAEDIATRIC DENTISTRY	Aim Dental fear/anxiety (DFA) may considerably complicate treatment in paediatric dentistry. This cross-sectional study aimed to assess DFA in Czech preschoolers aged 3-6 years and its relationship to gender, age, location of residence, dental status and previous treatment. Materials and methods The study involved 460 children from preschools in four location types selected according to the WHO c…	2022	23	4		327	331		10.23804/ejpd.2022.23.04.13	http://dx.doi.org/10.23804/ejpd.2022.23.04.13	36511903
275	3	CDAS	1	0	0	Cass, K; Bocklage, C; Sulkowski, T; Graves, C; Ghaltakhchyan, N; Rapolla, A; Jackson, T; Divaris, K; Wiesen, C; Strauman, T; Jacox, L	Patient and Caregiver Perceptions of Animal Assisted Activity in Orthodontics	ANIMALS	Simple Summary Dental anxiety impacts a significant fraction of children and adults, leading to lifelong avoidance of the dentist and increased emergency dental care. Animal-assisted activity (AAA) is widely used in medicine to reduce anxiety and pain, with promise in dentistry. However, dentistry has been slow to adopt AAA, with a state dental board banning therapy animals in dental clinics due …	2022	12	14				1862	10.3390/ani12141862	http://dx.doi.org/10.3390/ani12141862	35883412
276	2	VPT	1	0	0	Kumar, D; Gurunathan, D	COMPARATIVE ASSESSMENT OF THE AROMATHERAPY EFFECT IN REDUCING DENTAL ANXIETY IN PEDIATRIC DENTAL PATIENTS	INTERNATIONAL JOURNAL OF MEDICAL DENTISTRY	Aim: To evaluate the anxiety level in children undergoing extraction procedures using aromatherapy. Materials and methods: 30 children with ages between 6 and 9 years were chosen for the study. 15 patients, forming the control group, were treated without aroma, and 15 patients were treated with aroma oil - the experimental group. Patients' blood pressure, heart rate, oxygen saturation and anxiety…	2022	26	4		618	625
277	3	CDAS	1	0	0	Helkimo, AN; Rolander, B; Koch, G	Dental fear in school children and young adults attending public dental health care: prevalence and relationship to gender, oral disease and dental treatment; trends over 40 years	BMC ORAL HEALTH	Purpose To study prevalence of dental fear and the relationship to gender, oral disease and dental treatment between 1973 and 2013 in school children and young adults attending public dental health care. Methods Every ten years from 1973 to 2013 random samples of about 100 individuals in each of the age groups 10, 15 and 20 years took part in a repeated cross-sectional study based on clinical par…	2022	22	1				146	10.1186/s12903-022-02166-6	http://dx.doi.org/10.1186/s12903-022-02166-6	35473601
278	1	Customized questionnaire	1	0	0	Alenezi, AA; Aldokhayel, HS	The impact of dental fear on the dental attendance behaviors: A retrospective study	JOURNAL OF FAMILY MEDICINE AND PRIMARY CARE	Objective: The aim is to investigate the causes of dental fear and its impact on dental attendance behaviors. Materials and Methods: A short questionnaire was distributed to participants at different dental clinics and by emails to evaluate their perceptions of dental fear. The questionnaire contained questions related to gender and age group. The remaining part of the questionnaire investigated …	2022	11	10		6444	6450		10.4103/jfmpc.jfmpc_1030_22	http://dx.doi.org/10.4103/jfmpc.jfmpc_1030_22	36618260
279	3	MDAS	1	0	0	Sivaramakrishnan, G; Makki, H; AlDallal, S; Alaswad, Z; Sultan, E; Ahmed, S; AlBanna, H; Alsobaiei, M; AlSalihi, L	The variables associated with dental anxiety and their management in primary care dental clinics in Bahrain: a cross-sectional study	BMC ORAL HEALTH	Background 20-80% of adults presenting to a dental clinic experience anxiety. Negative past dental experiences and environmental factors such as the waiting area of a dental clinic or sound of a drill are commonly considered triggering factors for anxiety. Anxiety management strategies are considered a part of routine dental procedure, due to increased prevalence and compromised patient care. Hen…	2022	22	1				137	10.1186/s12903-022-02173-7	http://dx.doi.org/10.1186/s12903-022-02173-7	35448999
280	1	IDAF-4C+	1	0	0	Yap, AU; Kwan, YY; Kok, L; Lee, XF; Lee, DZR	Dental environment and practitioner preferences of southeast Asian youths with dental fear/anxiety	INTERNATIONAL JOURNAL OF DENTAL HYGIENE	Objectives This study estimated the prevalence of dental fear/anxiety (DFA) in Southeast Asian youths and established their dental environment and practitioner preferences. Methods A convenience sample of youths were enrolled from a local polytechnic. The Index of Dental Anxiety and Fear (IDAF-4C) was used to ascertain the presence and severity of DFA. Socio-demographic and IDAF-4C data, along wi…	2022	20	4		671	677		10.1111/idh.12622	http://dx.doi.org/10.1111/idh.12622	36093585
281	1	Customized questionnaire	1	0	0	Nikolic, M; Mitic, A; Petrovic, J; Dimitrijevic, D; Popovic, J; Barac, R; Todorovic, A	COVID-19: Another Cause of Dental Anxiety?	MEDICAL SCIENCE MONITOR	Background: Fear has always been closely linked to dentistry but it could be intensified by the objective risks imposed by the pandemic. The objective of this study was to determine the profile of the frightened dental patient during the COVID-19 pandemic and determine measures taken by dentists to reduce fear and increase security among their patients. Material/Methods: An anonymous online surve…	2022	28					e936535	10.12659/MSM.936535	http://dx.doi.org/10.12659/MSM.936535	35514076
282	1	MDAS	1	0	0	Sorunke, ME; Onigbinde, OO; Oyapero, A; Coker, OA	Self-Reported Periodontal Disease and its Association with Dental Anxiety in Lagos, Nigeria	PESQUISA BRASILEIRA EM ODONTOPEDIATRIA E CLINICA INTEGRADA	Objective: To determine the relationship between dental anxiety and self-reported periodontal status. Material and Methods: The study was conducted among 263 patients at the Family Medicine Clinic of the Lagos State University Teaching Hospital (LASUTH), Ikeja, Lagos, Nigeria. Self-assessed gingival and periodontal disease was measured using the validated periodontal disease self-report surveilla…	2022	22					e210051	10.1590/pboci.2022.008	http://dx.doi.org/10.1590/pboci.2022.008
283	1	MDAS	1	0	0	Muneer, MU; Ismail, F; Munir, N; Shakoor, A; Das, G; Ahmed, AR; Ahmed, MA	Dental Anxiety and Influencing Factors in Adults	HEALTHCARE	Dental anxiety is one of the most common conditions present amongst the masses globally. It is this fear that makes individuals avoid seeking dental treatment which results in a deteriorated oral health-related quality of life (OHRQoL). Discrepancies exist in the prevalence of dental anxiety based on gender, education levels, level of deprivation of a society and its socioeconomic status. In this…	2022	10	12				2352	10.3390/healthcare10122352	http://dx.doi.org/10.3390/healthcare10122352	36553876
284	2	ACDAS	0	1	0	Park, Y; Guzick, AG; Schneider, SC; Fuselier, M; Wood, JJ; Kerns, CM; Kendall, PC; Storch, EA	Dental Anxiety in Children With Autism Spectrum Disorder: Understanding Frequency and Associated Variables	FRONTIERS IN PSYCHIATRY	Dental anxiety seems to be elevated in children with autism spectrum disorder (ASD), and may be associated with feelings of helplessness, loss of control, and sensory overload. Dental anxiety, a primary contributor to dental avoidance, can lead to unwanted long-term oral hygiene consequences. This manuscript characterizes the frequency and correlates of dental anxiety in children with ASD. Specif…	2022	13					838557	10.3389/fpsyt.2022.838557	http://dx.doi.org/10.3389/fpsyt.2022.838557	35463526
285	1	MDAS	1	0	0	Shacham, M; Greenblatt-Kimron, L; Hamama-Raz, Y; Mijiritsky, E; Ben-Ezra, M; Humphris, G	Unveiling the Association between Body Image Dissatisfaction and Dental Anxiety	SURGERIES	Background: Increased demands for inVisual and Analogue Scale (VAS) ive and non-inVisual and Analogue Scale (VAS) ive treatments related to body image disturbances are seen worldwide. These demands may be related to body image dissatisfaction. No study to date investigated the relationship between body image dissatisfaction and dental anxiety (namely, anticipatory dental anxiety and treatment den…	2022	3	2		92	100		10.3390/surgeries3020011	http://dx.doi.org/10.3390/surgeries3020011
286	1	CDAS	1	0	0	Gil-Abando, G; Medina, P; Signorini, C; Casañas, E; Navarrete, N; Muñoz-Corcuera, M	Assessment of Clinical Parameters of Dental Anxiety during NoninVisual and Analogue Scale (VAS) ive Treatments in Dentistry	INTERNATIONAL JOURNAL OF ENVIRONMENTAL RESEARCH AND PUBLIC HEALTH	Dental anxiety is a matter of interest for the dentist since an anxious patient is a potential source of complications in the dental office. The main objectives of this study are to describe the correlation between dental anxiety levels and the values of physiological parameters related to dental anxiety and to study the evolution of blood pressure and heart rate over time during noninVisual and …	2022	19	17				11141	10.3390/ijerph191711141	http://dx.doi.org/10.3390/ijerph191711141	36078857
287	1	MDAS	1	0	0	Shacham, M; Greenblatt-Kimron, L; Humphris, G; Ben-Ezra, M; Mijiritsky, E	Psychometric Properties of the Hebrew MDAS in Adult Israeli Population	INTERNATIONAL JOURNAL OF ENVIRONMENTAL RESEARCH AND PUBLIC HEALTH	Dental anxiety results in the neglect of oral hygiene and poor oral health, requiring an accurate screening tool for dental practitioners to evaluate dental anxiety. The MDAS is frequently used cross-culturally. The present study aimed to assess the reliability and validity of the Hebrew version of the MDSA. A total of 553 (mean age 35.87 years, SD = 13.14) Israeli participants were recruited thr…	2022	19	3				1499	10.3390/ijerph19031499	http://dx.doi.org/10.3390/ijerph19031499	35162520
288	1	IDAF-4C+	1	1	0	Nangle, MR; Adams, AG; Henry, JD	Dental anxiety and oral health following stroke: a pilot study	BMC ORAL HEALTH	BackgroundOral health is often poorer in people living with acquired brain injury relative to non-clinical controls. However, although anxiety disorders become more common following stroke, no study to date has tested whether dental anxiety might contribute to stroke survivors' increased vulnerability to poorer oral health. This pilot study reports the first test of whether the anxiety disturbanc…	2022	22	1				568	10.1186/s12903-022-02618-z	http://dx.doi.org/10.1186/s12903-022-02618-z	36463139
289	2	CDAS;CFSS-DS	1	0	0	Uzel, I; Aydinel, B; Ak, AT	Evaluation of the Risk Factors of Dental Anxiety in Children	JOURNAL OF PEDIATRIC RESEARCH	Aim: Dental anxiety is described as state anxiety due to dental treatment procedures. The present study aimed to evaluate the etiological factors of dental anxiety in children aged 7-8 and 11-12 years old. Materials and Methods: A total of 370 children of both genders were enrolled in this study. The parents' socio-economic status, education levels and family income, oral hygiene habits, and the …	2022	9	2		99	104		10.4274/jpr.galenos.2022.79990	http://dx.doi.org/10.4274/jpr.galenos.2022.79990
290	1	CDAS	1	0	0	Qiao, F; Zhang, MH; Zhang, TT; Zhu, DW	Dental anxiety is related to postoperative symptoms in third molar surgery	FRONTIERS IN PSYCHIATRY	PurposeTo examine the association of preoperative dental anxiety with the severity of postoperative symptoms among patients undergoing lower third molar (LM3) extraction surgery. Materials and methodsWe conducted a hospital-based prospective study with a sample size of 213 patients. All the patients underwent LM3 extraction surgery at the Stomatology Hospital of Tianjin Medical University. Preope…	2022	13					956566	10.3389/fpsyt.2022.956566	http://dx.doi.org/10.3389/fpsyt.2022.956566	36061304
291	2	CFSS-DS	1	0	0	de Amorim, CS; de Menezes, BS; Chaves, JNT; Pereira, EP; Coqueiro, RD; Fonseca-Gonçalves, A; Maia, LC; Pithon, MM	The effect of socioeconomic aspects and dental history on pediatric patients' dental anxiety	BRAZILIAN ORAL RESEARCH	This study aimed to characterize the profile of dental anxiety in pediatric patients, identifying the effect exerted by socioeconomic factors using dental data. A cross-sectional study design with a sample of 120 children aged 7-12 years old was used. Data relating to anxiety levels prior to dental care, socioeconomic aspects (family income, education level, child's school type), and child's dent…	2022	36					e106	10.1590/1807-3107bor-2022.vol36.0106	http://dx.doi.org/10.1590/1807-3107bor-2022.vol36.0106	35946734
292	2	CFSS-DS	1	0	0	Kebriaei, F; Attarzadeh, H; Foroughi, E; Taghian, M; Sadri, S; Nemati, M; Sadri, L	Dental Anxiety: The Prevalence and Related Factors among 7-14-year-old Children in Yazd, Iran	INTERNATIONAL JOURNAL OF PEDIATRICS-MASHHAD	Background: Dental anxiety/fear in children is a main reason for the problems in their behavior management and avoiding dental care. This study aimed to evaluate the prevalence and level of dental anxiety/fear in Iranian children and adolescents as well as its related factors. Methods: 330 children aged 7-14 participated in this study and answered the questionnaire of Children's Fear Schedule-Den…	2022	10	1		15304	15312		10.22038/IJP.2021.60713.4687	http://dx.doi.org/10.22038/IJP.2021.60713.4687
293	2	MDAS	1	0	0	Çarikçioglu, B	Impact of parental dental anxiety on the oral health-related quality of life of preschool children without negative dental experience	ARCHIVES DE PEDIATRIE	Background: Oral health-related quality of life (OHRQoL) is negatively affected by negative dental experiences. It is unclear how parental dental anxiety affects the OHRQoL of children who have not had a negative dental experience. Thus, this study aimed to investigate the impact of parental dental anxiety on the OHRQoL of preschool children without negative dental experiences. Methods: This cros…	2022	29	8		566	572		10.1016/j.arcped.2022.06.007	http://dx.doi.org/10.1016/j.arcped.2022.06.007	36216705
294	3	MDAS	1	0	0	Bharadwaz, S; Chellappa, LR	PREVALENCE OF DENTAL ANXIETY AMONG FIRST YEAR DENTAL STUDENTS IN A PRIVATE DENTAL INSTITUTE CHENNAI	INTERNATIONAL JOURNAL OF EARLY CHILDHOOD SPECIAL EDUCATION	Background:Dental anxiety is a psychological problem commonly faced by a lot of people. It can affect a person to a great extent that it might prevent them from receiving proper dental treatment, ultimately affecting their oral health. The main aim of this study was to evaluate the dental anxiety among first year dental students in Chennai and find possible outcomes to prevent it. Materials and m…	2022	14	2		1031	1051		10.9756/INT-JECSE/V14I2.086	http://dx.doi.org/10.9756/INT-JECSE/V14I2.086
295	3	DAS	0	1	0	Zinke, A; Bohl, C; Berth, H	A dataset for dental anxiety and psychological distress in 1550 patients visiting dental clinics	BMC RESEARCH NOTES	Objectives Information was collected to identify anxiety in dental patients visiting a dental clinic using the DAS, their level of psychological distress using the Brief Symptom Inventory-18 and identifying a correlation between these groups as well as the gender and age. Data description This data contains a set of 1550 patients' answers to questionnaires taken before dental treatment in a denta…	2022	15	1				10	10.1186/s13104-021-05897-x	http://dx.doi.org/10.1186/s13104-021-05897-x	35012629
296	2	CFSS-DS	1	0	0	Bahammam, SA	Using Children's Fear Survey Schedule-Dental Subscale to Identify the Prevalence of Dental Fear and its Relationship with Primary Dental Caries: A Survey on 8-year-old Children	JOURNAL OF RESEARCH IN MEDICAL AND DENTAL SCIENCE	Introduction: Dental fear is also a significant determinant of dental caries and is associated with caries' escalated occurrence among adolescents and children. Aims: The study aims to evaluate the fear level of dental procedures among 8-year-old female children and correlate the occurrence of dental caries with their dental fear scores. Material and Methods: This cross-sectional and analytical s…	2022	10	4		110	114
297	1	CDAS;MDAS	1	0	0	Ozmen, EE; Ocak, M	Evaluation of dental anxiety: Nyala Region, Sudan	ANNALS OF CLINICAL AND ANALYTICAL MEDICINE	Aim: Dentists may commonly meet fear and anxiety during dental procedures. Patients may be frightened due to the expectation of pain, and this may cause them to delay their dental treatment. Physicians should be able to plan treatment by noticing anxiety and fear situations. Numerous scales were developed for this purpose. The DAS and MDAS are the most commonly used scales. The aim of the present…	2022	13	9		1026	1030		10.4328/ACAM.21198	http://dx.doi.org/10.4328/ACAM.21198
298	2	MCDAS	1	0	0	Shekhar, S; Suprabha, BS; Shenoy, R; Rao, A; Rao, A	Effect of active and passive distraction techniques while administering local anaesthesia on the dental anxiety, behaviour and pain levels of children: a randomised controlled trial	EUROPEAN ARCHIVES OF PAEDIATRIC DENTISTRY	Purpose The aim of the study was to compare the effect of a stress ball, an active distraction technique with audio-visual eyeglasses, a passive distraction technique during local anaesthesia administration, on dental anxiety (primary outcome), behaviour and pain levels of children (secondary outcomes). Methods In this randomised controlled parallel arm trial involving 123 children aged 8-12 year…	2022	23	3		417	427		10.1007/s40368-022-00698-7	http://dx.doi.org/10.1007/s40368-022-00698-7	35274286
299	4	MDAS;IDAF‐4C+	1	0	0	Hauge, MS; Stora, B; Willumsen, T	Dental anxiety treatment by a dentist in primary care: A 1-year follow-up study	EUROPEAN JOURNAL OF ORAL SCIENCES	In an earlier randomized controlled trial of dental anxiety treatments (n = 96) we compared the effects of dentist-administered cognitive behavioural therapy (D-CBT) and dental treatment supplemented with the Four Habits communication model plus midazolam sedation. Both treatments, applied in a general dental practice, were associated with a clinically relevant decrease in dental anxiety. In this…	2022	130	4				e12872	10.1111/eos.12872	http://dx.doi.org/10.1111/eos.12872	35569119
300	1	MDAS	1	0	0	Alghareeb, Z; Alhaji, K; Alhaddad, B; Gaffar, B	Assessment of Dental Anxiety and Hemodynamic Changes during Different Dental Procedures: A Report from Eastern Saudi Arabia	EUROPEAN JOURNAL OF DENTISTRY	Objectives This study aimed to investigate hemodynamic changes in healthy adult patients during different dental procedures and evaluate whether these changes were associated with patients' dental anxiety. Materials and Methods A convenience sample of 119 patients of both genders undergoing routine dental care participated in the study. Participants responded to the Arabic version of the MDAS and…	2022	16	4		833	840		10.1055/s-0041-1740222	http://dx.doi.org/10.1055/s-0041-1740222	34991162
301	3	DFS;CDAS	1	1	0	Zhou, Y; McNeil, DW; Haworth, S; Dudding, T; Chernus, JM; Liu, C; Liu, D; Wright, CD; Brumbaugh, J; Randall, CL; Weyant, RJ; Crout, RJ; Foxman, B; Reis, S; Timpson, NJ; Marazita, ML; SHierarchischer Angstfragebogen’ (HAF) fer, JR	Genome-wide Scan of Dental Fear and Anxiety Nominates Novel Genes	JOURNAL OF DENTAL RESEARCH	Dental care-related fear and anxiety (DFA) is prevalent, affects oral health care utilization, and is related to poor oral health and decreased quality of life. In addition to learned and cultural factors, genetics is hypothesized to contribute to DFA. Therefore, we performed a genome-wide association study to identify genetic variants contributing to DFA. Adult and adolescent participants were f…	2022	101	12		1526	1536		10.1177/00220345221105226	http://dx.doi.org/10.1177/00220345221105226	35771046
302	2	MDAS	1	1	0	Tofangchiha, M; Lin, CY; Scheerman, JFM; Broström, A; Ahonen, H; Griffiths, MD; Tadakamadla, SK; Pakpour, AH	Associations between fear of COVID-19, dental anxiety, and psychological distress among Iranian adolescents	BDJ OPEN	Objectives The present study evaluated the association of fear of COVID-19 with dental anxiety, oral health-related quality of life (OHRQoL), and psychological distress (depression, anxiety and stress), as well as exploring the mediating role of dental anxiety in the association of fear of COVID-19 with OHRQoL and psychological distress. Methods A cross-sectional study was conducted among adolesc…	2022	8	1				19	10.1038/s41405-022-00112-w	http://dx.doi.org/10.1038/s41405-022-00112-w	35760784
303	3	CDAS	1	0	0	Simunovic, L; Spiljak, B; Radulovic, M; Vlahovljak, A; Ostojic, M; Krlev, J; Ibrahimpasic, A; Vranic, L; Vranic, DN	Relationship between Children's and Parents' Dental Anxiety: A Cross-Sectional Study on the Six European Countries	DENTISTRY JOURNAL	Background: The purpose of this study is to investigate the relationship between children's and parents' dental anxiety. Methods: 731 children of different ages and their parents from six European countries participated in this study. Dental anxiety was investigated through an online questionnaire, which consisted of general questions and the Corah DAS (CDAS), which is a questionnaire that measur…	2022	10	11				209	10.3390/dj10110209	http://dx.doi.org/10.3390/dj10110209	36354654
304	2	SDAI	1	0	0	Gavic, L; Tadin, A; Matkovic, A; Gorseta, K; Sidhu, SK	The association of parental dental anxiety and knowledge of caries preventive measures with psychological profiles and children's oral health	EUROPEAN JOURNAL OF PAEDIATRIC DENTISTRY	Aim As parents and caregivers are responsible for the oral health of children, their own dental anxiety may negatively impact the oral health of their children. This study aimed to assess whether parental dental anxiety and knowledge of caries preventive measures are associated with their psychological profiles and their children's oral health. Methods This case-control study involved parents, wh…	2022	23	1		33	38		10.23804/ejpd.2022.23.01.06	http://dx.doi.org/10.23804/ejpd.2022.23.01.06	35274540
305	2	MCFSS‐DS	1	0	0	Du, Q; Ma, XR; Wang, SS; Zhou, SY; Luo, CM; Tian, K; Fei, W; Liu, XH	A digital intervention using virtual reality helmets to reduce dental anxiety of children under local anesthesia and primary teeth extraction: A randomized clinical trial	BRAIN AND BEHAVIOR	Introduction Behavior management of children during dental treatment is an important but challenging issue. As a new technique, VR has been applied in pediatric dental anxiety. But there is no final conclusion whether VR reduces children's dental anxiety. Methods The aim of the study is to assess the effectiveness of a digital intervention using virtual reality (VR) helmets on dental anxiety, pai…	2022	12	6				e2600	10.1002/brb3.2600	http://dx.doi.org/10.1002/brb3.2600	35485000
306	2	CFSS-DS	1	0	0	Vanhée, T; Poncelet, J; Cheikh-Ali, S; Bottenberg, P	Prevalence, Caries, Dental Anxiety and Quality of Life in Children with MIH in Brussels, Belgium	JOURNAL OF CLINICAL MEDICINE	Molar incisor hypomineralisation (MIH) is a dental enamel pathology responsible for unfavorable functional and aesthetic implications. The objective of this study is to assess the prevalence, dental anxiety, and quality of life related to oral health in children with MIH. In 14 schools in Brussels, Belgium, 290 children aged 8 to 9.5 answered CFSS-DS and Child-Oral Impact on Daily Performance (C-…	2022	11	11				3065	10.3390/jcm11113065	http://dx.doi.org/10.3390/jcm11113065	35683452
307	2	Single Likert item	1	0	1	Noirrit-Esclassan, E; Annerbäck, EM; Soares, FC; Dahllöf, G; Kvist, T	Association between self-reported dental fear and exposure to violence among adolescents-A population-based study	INTERNATIONAL JOURNAL OF PAEDIATRIC DENTISTRY	Background The etiology of dental fear (DF) is multifactorial and involves other contributing factors than dental traumatic experiences. Aim To study, among adolescents, associations between DF and exposure to child physical abuse (CPA), intimate partner violence (IPV), and bullying. Materials and methods We extracted data from a population-based survey of 4977 adolescents who were 15-17 years ol…	2022	32	6		812	818		10.1111/ipd.12966	http://dx.doi.org/10.1111/ipd.12966	35348256
308	1	CDAS	0	1	0	Richter, P; Bohl, C; Berth, H	Dental Anxiety and Stress in Patients during Different Types of Oral Surgery	ORAL	The aim of this study is to capture the dental anxiety of patients in a dental clinic. A special focus was placed on the measurement of the course of possible anxiety occurring during a single dental visit with different surgical procedures. Therefore, 129 patients were interviewed in an oral surgical clinic. The course of possible anxiety was measured with a short questionnaire about the current…	2022	2	1		88	94		10.3390/oral2010010	http://dx.doi.org/10.3390/oral2010010
309	1	MDAS	1	0	0	Saheer, A; Majid, SA; Raajendran, J; Chithra, P; Chandran, T; Mathew, RA	Effect of dental anxiety on oral health among the first-time dental visitors: A hospital-based study	JOURNAL OF PHARMACY AND BIOALLIED SCIENCES	Objective: The objective was to assess dental anxiety and to find its association with oral health status and oral health-related quality of life (OHRQoL) among 20-40-year-old patients visiting Vokkaligara Sangha Dental College and Hospital. Materials and Methods: A single-center, hospital-based cross-sectional study was done among first-time dental visitors in the Department of Oral Medicine and…	2022	14		1	394	398		10.4103/jpbs.jpbs_632_21	http://dx.doi.org/10.4103/jpbs.jpbs_632_21
310	1	CDAS	0	0	0	Mutluay, M; Mutluay, AT	Caries prevalence, oral health practices/behaviours and dental anxiety levels amongst dental hygiene students: A cross-sectional study	INTERNATIONAL JOURNAL OF DENTAL HYGIENE	Objective This study aimed to determine caries prevalence, oral health practices/behaviours and dental anxiety levels amongst dental hygiene students. Materials and Methods A self-administered questionnaire was used to determine students' oral hygiene practices/behaviours. The students were subjected to oral examinations to determine their decayed, missing, filled teeth (DMFT) scores according to…	2022	20	2		262	272		10.1111/idh.12576	http://dx.doi.org/10.1111/idh.12576	35007395
311	1	HAQ	1	1	0	Graetz, C; Ehrenthal, JC; Kowalski, R; Cyris, M; Geiken, A; Dörfer, CE	Periodontal maintenance: individual patient responses and discontinuations	BMC ORAL HEALTH	AimThere is a lack of data on long-term impact of different psychological variables on periodontitis. Aim of the current study was to investigate the impact of psychological factors in patients with chronic periodontitis (CP; according to the 1999 Classification of Periodontal Diseases) to explain adherence to or discontinuation of supportive periodontal therapy (SPT) in a university setting. Met…	2022	22	1				610	10.1186/s12903-022-02655-8	http://dx.doi.org/10.1186/s12903-022-02655-8	36522720
312	2	VPT;FIS	0	1	0	Gozin, F; Bordbar, FT; Esmaeili, M	Audio-visual storytelling for reducing dental anxiety in Iranian children: a randomized controlled trial	EUROPEAN ARCHIVES OF PAEDIATRIC DENTISTRY	Purpose The aim of the study was to compare the effectiveness of the audio-visual storytelling method and the tell-show-do (TSD) technique on reducing children's dental anxiety. Methods A controlled clinical trial study was performed with two experimental groups and a control group. Forty-five 6-to-9 years old children were randomly divided into the groups. Venham Picture test (VPT)and Facial Ima…	2022	23	6		953	960		10.1007/s40368-022-00742-6	http://dx.doi.org/10.1007/s40368-022-00742-6	36048411
313	2	VPT	1	0	0	Kohli, N; Hugar, SM; Patil, VH; Saxena, N; Kadam, KS; Karmarkar, S	Evaluating anxiety levels and pain perception while administering local anesthesia using conventional, insulin, and deception syringes in 6-12-year-olds	JOURNAL OF DENTAL ANESTHESIA AND PAIN MEDICINE	Background: Injections are one of the most fear -provoking stimuli in dentistry. Painless administration of an injection is a vital step in alleviating anxiety, which in turn leads to good behavior in children. The aim is to evaluate and compare anxiety levels and pain perception using conventional, insulin, and deception syringes during the administration of local anesthesia in children. Methods…	2022	22	3		197	204		10.17245/jdapm.2022.22.3.197	http://dx.doi.org/10.17245/jdapm.2022.22.3.197	35693350
314	2	JWS;VPT;FIS	1	0	0	Chakroborty, S; Gupta, N; Gambhir, N; Singh, R	A Novel Tool for Evaluation of Dental Anxiety in Children in a Pediatric Dental Clinical Setup	CARDIOMETRY	Background: One of the major concerns of the current era is Dental anxiety in Pediatric Dentistry. Kids are very well adapted to emojis or emoticons nowadays, and they represent better emotions or moods than a cartoon picture. As a result, this study was carried out to assess a recently created anxiety rating scale. The Jeet Wheel Scale employs emojis and colours to gauge a child's fear or mood d…	2022		25		1288	1292		10.18137/cardiometry.2022.25.12881292	http://dx.doi.org/10.18137/cardiometry.2022.25.12881292
315	2	CBC-PS	1	0	0	Padminee, K; Hemalatha, R; Shankar, P; Senthil, D; Jayakaran, TG; Kabita, S	Effectiveness of biofeedback relaxation and audio-visual distraction on dental anxiety among 7-to 12-year-old children while administering local anaesthesia: A randomized clinical trial	INTERNATIONAL JOURNAL OF PAEDIATRIC DENTISTRY	Background Local anaesthesia (LA) administration provokes dental anxiety in children. BrightHearts is a biofeedback relaxation application designed to reduce anxiety in children during painful procedural interventions. Aim To compare the effectiveness of biofeedback relaxation (BR) and audio-visual (AV) distraction on dental anxiety among 7- to 12-year-old children while administering LA. Design …	2022	32	1		31	40		10.1111/ipd.12787	http://dx.doi.org/10.1111/ipd.12787	33735517
316	1	MDAS	0	0	0	Hassan, BH; Abd El Moniem, MM; Dawood, SS; Alsultan, AA; AbdelHierarchischer Angstfragebogen’ (HAF) ez, AI; Elsakhy, NM	Dental Anxiety and Oral-Health-Related Quality of Life among Rural Community-Dwelling Older Adults	INTERNATIONAL JOURNAL OF ENVIRONMENTAL RESEARCH AND PUBLIC HEALTH	Aim: This study aimed to investigate the association between dental anxiety (DA) and oral-health-related quality of life (OHRQoL) among rural community-dwelling older adults. Methods: A cross-sectional descriptive study was conducted among 390 rural community-dwelling older adults attending outpatient clinics of the Damanhur National Medical Institute during the year 2021. Three instruments were …	2022	19	13				7643	10.3390/ijerph19137643	http://dx.doi.org/10.3390/ijerph19137643	35805302
317	2	MCFSS-DS	1	0	0	Bajric, E; Kobaslija, S; Huseinbegovic, A; Zukanovic, A; Markovic, N; Selimovic-Dragas, M; Arslanagic, A; Hasic-Brankovic, L; Zukic, S	Predictors of Dental Fear and Anxiety in 9-12-year-old Children in Bosnia and Herzegovina	ACTA STOMATOLOGICA CROATICA	Objectives: Oral health in children is additionally burdened with the presence of dental fear and anxi-ety (DFA). These clinical psychologic entities in their progressive stages inevitably lead to avoidance of dental appointments, which makes prevention and therapy of oral diseases more difficult. Upon the onset of DFA in general, as one of the emotional outcomes of stress in a dental office, mos…	2022	56	3		246	256		10.15644/asc56/3/3	http://dx.doi.org/10.15644/asc56/3/3	36382207
318	1	CDAS	1	1	0	Lenk, M; Noack, B; Weidner, K; Lorenz, K	Psychopathologies and socioeconomic status as risk indicators for periodontitis: a survey-based investigation in German dental practices	CLINICAL ORAL INVESTIGATIONS	Objectives Periodontitis is a highly prevalent multifactorial disease associated with various mental disorders. However, study results about this association are still contradictory. One methodological reason could be the neglect of potential confounders, such as socioeconomic factors or mental comorbidity. Our study examined a wide range of potential psychosocial risk indicators to identify thos…	2022	26	3		2853	2862		10.1007/s00784-021-04263-2	http://dx.doi.org/10.1007/s00784-021-04263-2	34748106
319	1	CDAS	1	1	0	Mueller, M; Schorle, S; Vach, K; Hartmann, A; Zeeck, A; Schlueter, N	Relationship between dental experiences, oral hygiene education and self-reported oral hygiene behaviour	PLOS ONE	Many preventive approaches in dentistry aim to improve oral health through behavioural instruction or intervention concerning oral health behaviour. However, it is still unknown which factors have the highest impact on oral health behaviours, such as toothbrushing or regular dental check-ups. Various external and internal individual factors such as education, experience with dentists or influence…	2022	17	2				e0264306	10.1371/journal.pone.0264306	http://dx.doi.org/10.1371/journal.pone.0264306	35202439
320	3	MDAS;CFSS-DS	1	0	0	Huang, XL; Zeng, J; Zhao, N; Fan, L; Ruan, DJ; Wang, J; Hong, XM; Yu, C	Experience of using a smartphone WeChat applet for dental anxiety assessment and preoperative evaluation: A nationwide multicenter study	FRONTIERS IN PUBLIC HEALTH	IntroductionDental anxiety is a multivariate phenomenon that regularly occurs during a dental procedure. Although it may lead to patients' safety concerns and adverse events in routine treatment, it is often ignored. The purpose of this research is to develop a novel WeChat Applet for dental anxiety (WADA) with the following features and aims: (1) to help patients with dental anxiety management; …	2022	10					900899	10.3389/fpubh.2022.900899	http://dx.doi.org/10.3389/fpubh.2022.900899	35923975
321	2	CASI;FBRS;MCDAS;VCAS;VBRS	1	0	1	Wang, JT; Zhang, J; Sun, DL	Randomized Crossover Study of Auricular Plaster Therapy to Relieve Dental Anxiety in Children	FRONTIERS IN PSYCHIATRY	ObjectiveTo determine if auricular plaster therapy (APT) can alleviate dental anxiety in children aged 9 or 10 years old. MethodsA crossover research was conducted on children with at least two deep-arrested deciduous molar caries (N = 80?). The first group (N = 40) received APT intended to reduce anxiety prior to the first caries treatment, whereas the second group (N = 40) received placebo/cont…	2022	13					862575	10.3389/fpsyt.2022.862575	http://dx.doi.org/10.3389/fpsyt.2022.862575	35711607
322	2	MCDAS	1	0	0	Arrow, P; Piggott, S; Carter, S; McPhee, R; Atkinson, D; Brennan, DS; Kularatna, S; Tonmukayakul, U; Nanda, S; Mackean, T; Jamieson, L	Atraumatic restorative treatments and oral health-related quality of life and dental anxiety in Australian Aboriginal children: A cluster-randomized trial	COMMUNITY DENTISTRY AND ORAL EPIDEMIOLOGY	Objectives The management of early childhood caries is challenging and the impacts of its treatment on child oral health-related quality of life (COHRQoL) and dental anxiety among Australian Aboriginal children is relatively unknown. The aim of the study was to compare the impact on COHRQoL and dental anxiety after approximately 12 months among Aboriginal children treated for early childhood cari…	2022	50	6		513	521		10.1111/cdoe.12704	http://dx.doi.org/10.1111/cdoe.12704	34816478
323	2	CFSS-DS;FIS	1	1	0	Cosi, A; Tieri, M; Lombardi, L; Ciaravino, C; Ercole, SD; Tripodi, D	Clowntherapy in paediatric dentistry: The psychological approach to the paediatric patient	EUROPEAN JOURNAL OF PAEDIATRIC DENTISTRY	Aim Anxiety towards dental treatments and visits in children are often cause for the avoidance and/or failure of the treatment itself, as well as a reason for stress in both the patient and the orthodontist. The aim of the research is to understand if the use of clown therapy in dental waiting rooms is efficient in bringing down the level of preoperative anxiety in paediatric dental patients. Met…	2022	23	3		242	248		10.23804/ejpd.2022.23.03.12	http://dx.doi.org/10.23804/ejpd.2022.23.03.12	36172903
324	2	Single Likert item	1	0	0	Krekmanova, L; Sotirianou, M; Sabel, N	Young patients' self-reported fear compared to professionals' assessments during invasive and non-invasive dental visits: a prospective, longitudinal study	EUROPEAN ARCHIVES OF PAEDIATRIC DENTISTRY	Purpose The main purpose was to study young patients' self-reports on dental fear over a 5-year period, prospectively. Also, to compare these to professionals' proxy reports for dental fear during inVisual and Analogue Scale (VAS) ive and non-inVisual and Analogue Scale (VAS) ive dental visits. The research question was, to what extent the self-reports and dental professionals' proxy reports are …	2022	23	2		309	315		10.1007/s40368-021-00685-4	http://dx.doi.org/10.1007/s40368-021-00685-4	35020180
325	1	CDAS	1	0	0	Yarkac, FU; Göktürk, Ö; Sengül, BI; Babayigit, O	Assessment of Self-Reported Periodontal Aesthetic, Quality of Life and Dental Anxiety after Free Gingival Graft Procedures	JOURNAL OF RESEARCH IN MEDICAL AND DENTAL SCIENCE	Introduction: Gingival recessions, which are very common mucogingival deformities, affect the function as well as the esthetic appearance of the patients, especially when localized or common in the anterior teeth. Aims: The aim of this study was to investigate self-reported periodontal aesthetics, quality of life and anxiety after the free gingival graft. Materials and Methods: Thirty-nine subjec…	2022	10	5		64	69
326	2	MCDASf;VCAS;VBRS	1	0	0	Zhou, F; Zhang, S; Ma, W; Xiao, Y; Wang, D; Zeng, S; Xia, B	The long-term effect of dental treatment under general anaesthesia or physical restraints on children's dental anxiety and behaviour	EUROPEAN JOURNAL OF PAEDIATRIC DENTISTRY	Aim Dental anxiety (DA) is a common problem worldwide because it renders dental treatment in children challenging. This study aimed to evaluate the long-term effect of dental treatment under general anaesthesia (GA) or physical restraints (PR) on children's DA and behaviour. Methods A total of 103 children were recruited and divided into four groups: the GA group, PR group, cooperative (CO) group…	2022	23	1		27	32		10.23804/ejpd.2022.23.01.05	http://dx.doi.org/10.23804/ejpd.2022.23.01.05	35274539
327	2	STAI;MCDASf;LCT	1	0	0	Tez, BÇ; Eliaçik, BK; Erdogan, F	Association of Dental Anxiety with Color Preferences in Pediatric Dental Patients	JOURNAL OF CHILD - COCUK DERGISI	Objective: People's color preferences have been a subject of research and curiosity for many years. Among the methods aimed at minimizing such fears in children is the careful selection of colors in the environment in order to prevent individuals from developing negative feelings. The present study evaluates the association between colors and anxiety in a pediatric dental patient population aged …	2022	22	1		42	47		10.26650/jchild.2022.1082536	http://dx.doi.org/10.26650/jchild.2022.1082536
328	2	MCDASf	1	0	0	Barbosa, TD; Azevedo, MS; Vidal, GL; D'Almeida, PVB; Bruzamolin, CD; Costa, LR; Costa, VPPD; Goettems, ML	Translation and Cultural Adaptation of the Modified Child DAS-Faces (MCDASf) into Brazilian Portuguese	PESQUISA BRASILEIRA EM ODONTOPEDIATRIA E CLINICA INTEGRADA	Objective: To translate and culturally adapt the MCDAS-Faces (MCDASf) into Brazilian Portuguese. Material and Methods: The MCDASf consists of eight questions about anxiety toward dental procedures that are answered on a five-point Likert scale ranging from not worried (1 point) to very worried (5 points). The answers correspond to a scale of face drawings ranging from extremely negative to extrem…	2022	22					e200255	10.1590/pboci.2022.046	http://dx.doi.org/10.1590/pboci.2022.046
329	2	MCDASf	1	0	0	Jahanimoghadam, F; Shojaeepoor, R; Aftabi, R; Shahravan, A; Horri, A; Jookar, S	Impact of Laughter Therapy on Anxiety and Pain in Pediatric Dentistry: A Double-Blinded Randomized, Controlled Clinical Trial	PESQUISA BRASILEIRA EM ODONTOPEDIATRIA E CLINICA INTEGRADA	Objective: To evaluate the effect of laughter therapy on reducing anxiety and pain during dental procedures in children 5-7 years of age. Material and Methods: 48 children aged 5-7 years were included in this cross-over double-blinded clinical trial after the parents completed the Screen for Child Anxiety Related Disorder questionnaire (SCARED). After allocation into two groups: laughter interven…	2022	22					e210160	10.1590/pboci.2022.069	http://dx.doi.org/10.1590/pboci.2022.069
330	1	MDAS;STAI	1	0	0	Toralla, O; Jornet, PL; Pons-Fuster, E	The Effect of an Informative Video upon Anxiety and Stress in Patients Requiring an Oral Biopsy: A Randomized Controlled Study	INTERNATIONAL JOURNAL OF ENVIRONMENTAL RESEARCH AND PUBLIC HEALTH	Objective: The use of multimedia tools improves patient understanding of surgical procedures, reduces anxiety and increases satisfaction. The present study evaluates the impact of an audiovisual intervention (video) upon anxiety and stress in patients requiring an oral biopsy. Material and methods: A prospective randomized clinical trial was carried out in patients requiring an oral biopsy. The c…	2022	19	2				783	10.3390/ijerph19020783	http://dx.doi.org/10.3390/ijerph19020783	35055603
331	1	CDAS	1	0	0	Calladine, H; Currie, CC; Penlington, C	A survey of patients' concerns about visiting the dentist and how dentists can help	JOURNAL OF ORAL REHABILITATION	Background Regular dental attendance is important in order to receive preventive care, maintain good oral health and identify oral and dental disease at an early stage; however, many people do not visit their dentist regularly. Barriers to regular attendance have been studied in small patient groups but not in the wider general population. Objective To outline concerns about visiting the dentist …	2022	49	4		414	421		10.1111/joor.13305	http://dx.doi.org/10.1111/joor.13305	35032077
332	2	VPT;VAS	1	0	0	Thosar, NR; Bane, SP; Deulkar, PV; Deshpande, MA; Gupta, S	Effectiveness of Two Different Behavior Modification Techniques for Anxiety Reduction in Children	CUREUS JOURNAL OF MEDICAL SCIENCE	BackgroundDental anxiety has been a major concern for dentists while operating children. For a smooth, uneventful treatment, operators must incorporate various behavior management techniques in their practice. The incorporation of magic tricks as behavior management techniques has been used earlier by physicians and nurses to reduce pre-operative anxiety in hospitals. This study aimed to compare …	2022	14	8				e28141	10.7759/cureus.28141	http://dx.doi.org/10.7759/cureus.28141	36134077
333	1	CDAS	1	0	0	Gülnahar, Y; Küpeli, I	Dental Anxiety And Cardiovascular Response Changes In Multiple Implant Surgery – An Observational Study	CLINICAL AND EXPERIMENTAL HEALTH SCIENCES	Objective: The aim of the study is to observe the level of anxiety and its relationship with cardioVisual and Analogue Scale (VAS) cular changes in each implant in the patients with a high number of implants applied in a single session. Methods: In the prospective observational study, 100 patients, who had undergone 4 or more implant surgeries in the same session electively, were included in the …	2022	12	1		222	226		10.33808/clinexphealthsci.939584	http://dx.doi.org/10.33808/clinexphealthsci.939584
334	1	MDAS	1	0	0	AlRatroot, S; Alotaibi, G; AlBishi, F; Khan, S; Nazir, MA	Dental Anxiety Amongst Pregnant Women: Relationship With Dental Attendance and Sociodemographic Factors	INTERNATIONAL DENTAL JOURNAL	Introduction: : Access to oral care during pregnancy is important for the maintenance of optimal oral health. Objective: : The aim of this study was to estimate dental anxiety (DA) and its association with previous dental visits and sociodemographic factors amongst pregnant women. Methods: : A cross-sectional study was conducted (June through August 2019) amongst pregnant women (N = 825) attendin…	2022	72	2		179	185		10.1016/j.identj.2021.05.007	http://dx.doi.org/10.1016/j.identj.2021.05.007	34253341
335	1	MDAS	1	0	0	Abbas, B; Maqsood, A; Geelani, SRR; Sattar, M; Rahim, M; Khurshid, Z	Estimating the Need for Sedation in Patients with Dental Anxiety and Medical Complexities Reporting to Tertiary Care Dental Hospital Using the IOSN Tool	INTERNATIONAL JOURNAL OF DENTISTRY	Objectives. To provide consistent method for assessment of sedation need among patients undergoing dental treatment based on specific risk factors that is dental anxiety, medical status, and treatment complexity of needed dental treatment using IOSN (indication of sedation need) tool for assisting the clinician in decision making process. Methods. A total of 237 patients aged >= 12, ASA I and II …	2022	2022					5824429	10.1155/2022/5824429	http://dx.doi.org/10.1155/2022/5824429	35531571
336	2	VPT	1	0	0	Soares, MEC; Araújo, AD; Pinto, ICL; Barbosa, LSA; Borsatto, MC; Galo, R	Effect of Acupressure on Dental Anxiety in Children: a Pilot Study for a Randomized Clinical Trial br	JOURNAL OF ACUPUNCTURE AND MERIDIAN STUDIES	Background: Anxiety is an important problem in children in dental clinics. Acupressure may be a useful tool to assist in dental procedures in anxious children.Objectives: This pilot study was performed to examine the effects of acupressure on dental anxiety in children undergoing restorative procedures.Methods: Fourteen children aged 7-10 years and with at least one primary molar with caries on t…	2022	15	5		307	313		10.51507/j.jams.2022.15.5.307	http://dx.doi.org/10.51507/j.jams.2022.15.5.307	36521828
337	1	MDAS	0	1	0	Wu, L; Buchanan, H; Topcu, G	Are dental-related psychological variables important for dental attendance in China? A cross-sectional study	JOURNAL OF PUBLIC HEALTH DENTISTRY	Objective Dental services are expanding in China, yet there is little evidence available on the dental-related psychological factors contributing to the uptake of dental services. Our study explored whether beliefs, anxiety, and cognitions significantly differ across different levels of attendance, and whether dental-related psychological variables can independently predict dental attendance in C…	2022	82	4		437	444		10.1111/jphd.12479	http://dx.doi.org/10.1111/jphd.12479	34942680
338	2	MCDAS	1	0	0	Arslan, I; Aydinoglu, S	Turkish version of the faces version of the MCDAS(MCDASf): translation, reliability, and validity	CLINICAL ORAL INVESTIGATIONS	Objectives To cross-culturally adapt of MCDAS(f) into Turkish and to evaluate reliability and validity of the Turkish version of MCDAS(f) using explorative factor analysis (EFA), confirmatory factor analysis (CFA), and receiver operating characteristic (ROC) analysis to form a less time consuming and easy to understand tool for measuring dental anxiety. Materials and methods A total of 300 childr…	2022	26	2		2031	2042		10.1007/s00784-021-04184-0	http://dx.doi.org/10.1007/s00784-021-04184-0	34581886
339	1	MDAS	1	0	0	Nazir, MA; AlSharief, M; Al-Ansari, A; El Akel, A; AlBishi, F; Khan, S; Alotaibi, G; AlRatroot, S	Generalized Anxiety Disorder and Its Relationship with Dental Anxiety among Pregnant Women in Dammam, Saudi Arabia	INTERNATIONAL JOURNAL OF DENTISTRY	Objective. To assess the relationship between generalized anxiety disorder (GAD), dental anxiety (DA), and other factors among pregnant women. Methods. The Generalized Anxiety Disorder (GAD-7) scale and the MDAS were used to evaluate GAD and DA, respectively. Hard copies of self-administered questionnaires were distributed among 780 pregnant women attending hospitals/health centers in Dammam, Sau…	2022	2022					1578498	10.1155/2022/1578498	http://dx.doi.org/10.1155/2022/1578498	35242189
340	1	MDAS	1	0	0	Diaz, CR; Martins, RF; Azevedo, JA; Souza, SF; Thomaz, EB	Anxiety/fear of dental treatment during pregnancy: use of the MDAS	MINERVA DENTAL AND ORAL SCIENCE	BACKGROUND: Despite advances in the control of anxiety and fear, dental treatment (DT) continues to be a stressful event, especially during pregnancy. There are several instruments to measure anxiety and fear about DT (AFDT). However, few are validated for use in Brazil. Our objective was to validate the MDAS for use in Brazil and to evaluate the association between AFDT and the use of oral healt…	2022	71	2		79	88		10.23736/S2724-6329.21.04554-X	http://dx.doi.org/10.23736/S2724-6329.21.04554-X	34609113
341	1	MDAS	1	0	0	Lal, A; Saeed, S; Ahmed, N; Alam, MK; Maqsood, A; Zaman, MU; Abutayyem, H	Comparison of Dental Anxiety While Visiting Dental Clinics before and after Getting Vaccinated in Midst of COVID-19 Pandemic	VACCINES	Vaccination is critical to control the rate of coronavirus transmission and infectivity. Dental practices are a high-risk area for contracting coronavirus; this fact generates psychological disturbances amongst patients. In this study, we aimed to assess the levels of anxiety of patients while visiting dental practices before and after getting vaccinated. This cross-sectional study was carried ou…	2022	10	1				115	10.3390/vaccines10010115	http://dx.doi.org/10.3390/vaccines10010115	35062777
342	2	VPT	1	0	0	Panchal, J; Panda, A; Trivedi, K; Chari, D; Shah, RST; Parmar, B	Comparative evaluation of the effectiveness of two innovative methods in the management of anxiety in a dental office: a randomized controlled trial	JOURNAL OF DENTAL ANESTHESIA AND PAIN MEDICINE	Background: The first dental experience is vital in molding a child's attitude towards dentistry and dental outcomes. The cooperation of a child during dental treatment is essential to render successful and high -quality treatment. Dental anxiety is common in children undergoing dental treatment. The success of pediatric dental treatments and patient comfort depends on controlling the levels of p…	2022	22	4		295	304		10.17245/jdapm.2022.22.4.295	http://dx.doi.org/10.17245/jdapm.2022.22.4.295	35991359
343	2	CFSS-DS	1	0	0	Azab, MM	Influence of different personal protective equipment on children's anxiety in dental office: a randomized controlled trial	BMC ORAL HEALTH	Background: A change in how a dentist looks may affect the child's anxiety in the dental office. This study compared the effect of conventional facial PPE versus extra PPE as reusable respirators; on the preoperative child's anxiety in the dental office. Methods: Fifty two children were randomly allocated into 4 groups, (1) goggles+ surgical mask, and (2) face shield +surgical mask versus (3) hal…	2022	22	1				421	10.1186/s12903-022-02442-5	http://dx.doi.org/10.1186/s12903-022-02442-5	36138354
344	3	MDAS;WBFS;FBRS	1	0	0	Yigit, T; Topal, BG; Ozgocmen, E	The effect of parental presence and dental anxiety on children's fear during dental procedures: A randomized trial	CLINICAL CHILD PSYCHOLOGY AND PSYCHIATRY	Objective: To evaluate the effect of anxiety of parent accompanying child on child's anxiety during treatment. Methods: The study included two groups: one group with 80 children whose parents were anxious, and the other group with 80 children with non-anxious parents, totaling 160 children. Each group was further randomized into subgroups, with and without parents accompanying their children. The…	2022	27	4		1234	1245	1.3591e+16	10.1177/13591045211067556	http://dx.doi.org/10.1177/13591045211067556	35038278
345	3	MCDASf;MCDAS	1	0	0	Arslan, I; Aydinoglu, S	Child and parent preferences for the appearance of dentists with respect to personal protective equipment in paediatric dentistry	INTERNATIONAL JOURNAL OF PAEDIATRIC DENTISTRY	Background Personal protective equipment (PPE) gained particular importance during the COVID-19 pandemic. Aim To assess child and parent preferences for dentists' appearance concerning their PPE and to determine the relationship between the child and parent preferences. Design A total of 250 children aged 6-12 years and their parents were enrolled in the study. Standardized pictures with differen…	2022	32	5		702	713		10.1111/ipd.12949	http://dx.doi.org/10.1111/ipd.12949	34908204
346	2	MCDASf;MDAS	1	0	0	Hua, L; Busuttil-Naudi, A; Keightley, AJ	Do paediatric patient-related factors affect the need for a dental general anaesthetic?	BRITISH DENTAL JOURNAL	Aims The aims were to determine the profile of patients referred for treatment with dental general anaesthetic (DGA) and identify patient-related factors that contributed to a child requiring a DGA. Design setting In total, 42 patients were recruited from new patient assessment clinics at the Edinburgh Dental Institute, Scotland. Prospective questionnaires were given to the patients' caregivers w…	2022	233	5		407	412		10.1038/s41415-022-4922-2	http://dx.doi.org/10.1038/s41415-022-4922-2	36085476
347	2	CFSS-DS	1	0	0	Aarvik, RS; Svendsen, EJ; Agdal, ML	Held still or pressured to receive dental treatment: self-reported histories of children and adolescents treated by non-specialist dentists in Hordaland, Norway	EUROPEAN ARCHIVES OF PAEDIATRIC DENTISTRY	Aim: his study aimed to estimate the prevalence of a self-reported history of restraint in children and adolescents when receiving dental care by non-specialist dentists and to assess differences in dental fear and anxiety (DFA), intra-oral injection fear, and trust in dentists between patients with and without a self-reported history of restraint. Methods: In electronic cross-sectional survey wa…	2022	23	4		609	618		10.1007/s40368-022-00724-8	http://dx.doi.org/10.1007/s40368-022-00724-8	35763246
348	2	CFSS-DS	1	0	0	Aarvik, RS; Svendsen, EJ; Agdal, ML	Patient-self-reported history of restraint among 17-year-olds: a retrospective study of records by non-specialist dentists in the public dental service in Hordaland, Norway	EUROPEAN ARCHIVES OF PAEDIATRIC DENTISTRY	Purpose The primary purposes were to examine dental records of Norwegian adolescents' with and without self-reported history of restraint for information about oral health (DMFT), total scheduled time in the Public Dental Service (PDS) (dental appointments, cancelled and missed appointments), and reluctant behaviour and/or dental fear and anxiety (DFA). Another purpose was to explore their dental…	2022	23	3		475	484		10.1007/s40368-022-00710-0	http://dx.doi.org/10.1007/s40368-022-00710-0	35536447
349	1	SDAI	1	0	0	Wong, TY; Tsang, YC; Yeung, KWS; Leung, WK	Self-Reported Gum Bleeding, Perception, Knowledge, and Behavior in Working-Age Hong Kong Chinese-A Cross-Sectional Study	INTERNATIONAL JOURNAL OF ENVIRONMENTAL RESEARCH AND PUBLIC HEALTH	Gingivitis and periodontitis are highly prevalent in Hong Kong, where the provision of oral health services is predominantly private. This cross-sectional study aimed to investigate the association between the oral symptoms of gum bleeding and self-reported behavioral factors, beliefs, and knowledge among Hong Kong Chinese. The research team commissioned the Public Opinion Programme of The Univer…	2022	19	9				5749	10.3390/ijerph19095749	http://dx.doi.org/10.3390/ijerph19095749	35565144
350	1	VAS	1	0	0	Park, SR; Park, SH; Cho, KM; Kim, JW; Kim, HC	Patient discomfort levels during instrumentation procedure using nickel-titanium files with different kinetic movements	AUSTRALIAN ENDODONTIC JOURNAL	This study evaluated the perceived vibration, noise and discomfort levels associated with two nickel-titanium file systems with different kinetics; reciprocating motion (REC) using WaveOne Gold and continuous rotation motion (CON) using ProTaper NEXT. Forty roots with two canals from maxillary premolar and molar of 40 patients were included. Root canals were instrumented using each system for eac…	2022	48	3		372	379		10.1111/aej.12590	http://dx.doi.org/10.1111/aej.12590	34813131
351	1	STAI	1	0	0	Yildirim, O; Turkmenoglu, K; Mollaoglu, N	Assessment of Relationship between Hemodynamic Changes and Anxiety in Patients During Lower Third Molar Surgery	JCPSP-JOURNAL OF THE COLLEGE OF PHYSICIANS AND SURGEONS PAKISTAN	Objective: To investigate the relationship between anxiety and hemodynamic changes in patients who have undergone impacted third molar surgery under local anaesthesia.Study Design: Observational clinical study.Place and Duration of study: Department of Oral and Maxillofacial Surgery, Faculty of Dentistry, Gazi University, Ankara, Turkey, from January 2018 to December 2019.Methodology: Normotensiv…	2022	32	12		1524	1528		10.29271/jcpsp.2022.12.1524	http://dx.doi.org/10.29271/jcpsp.2022.12.1524	36474368
352	1	DASS-21	1	0	0	Nassar, AA; Rawah, SA; Hariri, RA; Bakhsh, MA; Bassyoni, LJ	Fear and Anxiety in Patients Seeking Dental Care in the Makkah Region of Saudi Arabia	JOURNAL OF RESEARCH IN MEDICAL AND DENTAL SCIENCE	Introduction: Anxiety toward dental procedures is a challenge to manage and causes patients to avoid dental treatment. Aim: to identify factors influencing dental fear and anxiety (DFA) and investigate factors reducing DFA among Saudi adult patients in the Makkah region of Saudi Arabia. Methods: Electronic surveys were sent to patients aged 18 years and older. The questionnaire was composed of fi…	2022	10	4		1	7
353	3	CDAS	1	0	0	Hashemipour, M; Mohammadi, F; Kamyabi, H	Investigate the role of positive and negative memories from dentistry in the anxiety of dental patients in Kerman, Iran	JOURNAL OF EDUCATION AND HEALTH PROMOTION	BACKGROUND AND AIM: Several research works show that anxiety is more common in women, low-income classes, and middle-aged and elderly populations. The present study aimed to investigate the role of positive and negative memories in patients' anxiety referred to the dental clinics, offices, and schools of Kerman, Iran, in 2018-2019.MATERIALS AND METHODS: In this cross-sectional, descriptive, analy…	2022	11	1				427	10.4103/jehp.jehp_1436_21	http://dx.doi.org/10.4103/jehp.jehp_1436_21	36824078
354	2	FIS	1	0	1	Bahrololoomi, Z; Sadeghiyeh, T; Rezaei, M; Maghsoudi, N	The Effect of Breathing Exercise Using Bubble Blower on Anxiety and Pain during Inferior Alveolar Nerve Block in Children Aged 7 to 10 Years: A Crossover Randomized Clinical Trial	PAIN RESEARCH & MANAGEMENT	Introduction. The aim of this study was to evaluate the effect of breathing exercise using bubble blower on anxiety and pain during inferior alveolar nerve block (IANB) in children aged 7 to 10 years. Materials and Methods. In this randomized crossover clinical trial, thirty-five children with moderate to severe anxiety requiring bilateral pulp therapy of mandibular primary molars were enrolled. …	2022	2022					7817267	10.1155/2022/7817267	http://dx.doi.org/10.1155/2022/7817267	35082960
355	1	STAI	1	0	0	Curto, A; Alvarado-Lorenzo, A; Albaladejo, A; Alvarado-Lorenzo, A	Oral-Health-Related Quality of Life and Anxiety in Orthodontic Patients with Conventional Brackets	INTERNATIONAL JOURNAL OF ENVIRONMENTAL RESEARCH AND PUBLIC HEALTH	The aim of this study was to evaluate the oral-health-related quality of life (OHRQoL) and anxiety levels of adult patients undergoing orthodontic treatment with fixed multibracket appliances. Materials and Methods: The study was carried out at the Dental Clinic of the University of Salamanca in 2021. It included 120 adult patients between 19 and 45 years of age undergoing orthodontic treatment w…	2022	19	17				10767	10.3390/ijerph191710767	http://dx.doi.org/10.3390/ijerph191710767	36078481
356	2	Customized questionnaire	1	0	0	Nalini, B; Kumar, CS	Animal-Assisted Therapy- A Potential Tool for Management of Dental Anxiety in Children: A Questionnaire-based Cross-sectional Study	JOURNAL OF CLINICAL AND DIAGNOSTIC RESEARCH	Introduction: Animal-Assisted Therapy (AAT) is being developed as an alternative approach to reduce the anxiety and comfort the apprehensive patients. Hence, to evaluate the child's and parental acceptance of pets in dental operatory, their favourite pet, child's choice of live pet over soft toy, their preference of own pet vs therapy, more hairy pets vs less hairy pets, play area vs child's lap,…	2022	16	2		ZC30	ZC34		10.7860/JCDR/2022/48868.15992	http://dx.doi.org/10.7860/JCDR/2022/48868.15992
357	3	STAI	1	0	0	Yavan, MA; Eglenen, MN	Evaluation of Orthodontic Patients' Anxiety Levels During the COVID-19 Pandemic: A 1-Year Follow-Up	TURKISH JOURNAL OF ORTHODONTICS	Objective: The aim of this study was to evaluate the anxiety levels of orthodontic patients during the 1-year period in the ongoing pandemic. Methods: The study included patients between the ages of 12 and 30 years and who were continuing their fixed orthodontic treatment at Adiyaman University, Faculty of Dentistry, Department of Orthodontics and filled out the State-Trait Anxiety Inventory (STA…	2022	35	3		180	185		10.5152/TurkJOrthod.2022.22009	http://dx.doi.org/10.5152/TurkJOrthod.2022.22009	36155401
358	2	STAIC;FBRS	1	0	0	Vacaru, RP; Didilescu, AC; Sfeatcu, R; Tanase, M; Munteanu, A; Miricescu, D; Kaman, WE; Brand, HS	The Effect of Dental Treatments in Caries Management on Stress and Salivary Protein Levels	JOURNAL OF CLINICAL MEDICINE	A great burden is put on healthcare systems by dental caries and understanding patients' treatment needs is of utmost importance. The aim of this pre-post study was to assess dental anxiety and the psychological stress induced by two different types of dental treatment (prophylaxis and cavity preparation), by combining psychometric evaluations with salivary biomarkers, in a group of 28 schoolchil…	2022	11	15				4350	10.3390/jcm11154350	http://dx.doi.org/10.3390/jcm11154350	35893440
359	2	VPT;FIS	1	0	0	Kuscu, OO; Ozcelik, SM; Kucuktepe, C; Akyuz, S	Effect of self-efficacy and empathy characteristics of post-graduate residents on local anesthesia administration performances: Pilot study	JOURNAL OF DENTAL EDUCATION	Purpose The Profile and Competences for the European Dentist document addresses some competencies as a must for graduating dentists, some of which are stated as providing humane and compassionate care to all patients and administering local anesthesia for pain management. Within this perspective, this study aims to investigate the effect of self-efficacy and empathy characteristics of post-gradua…	2022	86	1		38	46		10.1002/jdd.12785	http://dx.doi.org/10.1002/jdd.12785	34472104
360	1	MDAS	1	0	0	Opaleye, T; Okoturo, E; Adesina, OA; Oyapero, A; Salami, Y; Wemambu, JC	Salivary Cortisol as a Stress Monitor During Third Molar Surgery	JOURNAL OF MAXILLOFACIAL & ORAL SURGERY	Background Procedures in oral surgery, especially surgical extraction of the impacted mandibular third molar is often considered anxiety-producing and stressful. This study evaluated the effect of oral sedation (5 mg diazepam) on the physiological stress level in subjects that underwent surgical extraction of the mandibular third molar by measuring the change in salivary cortisol concentration. S…	2022	21	4		1112	1118		10.1007/s12663-020-01480-2	http://dx.doi.org/10.1007/s12663-020-01480-2	36896050
361	1	APAIS	1	0	0	Phaneendra, NS; Singla, K; Sen, IM; Meena, S; Jaiswal, MK	The Effect of Video-Based Preanaesthetic Preparation Versus Conventional Approach on Parental Anxiety in Paediatric Dental Procedures: A Prospective Cohort Study	CUREUS JOURNAL OF MEDICAL SCIENCE	BackgroundParental anxiety has been identified as a risk factor affecting the behaviour of children before operative intervention. A preanaesthetic visit is a standard component of preoperative preparation, which may reduce parental anxiety. The use of audiovisual aids to demonstrate the conduct of anaesthesia may help improve parental education and reduce anxiety.Patient and methodsWe analysed d…	2022	14	7					10.7759/cureus.26768	http://dx.doi.org/10.7759/cureus.26768	35967189
362	2	FBRS	1	0	0	Bakhurji, E; Alagil, J; Almulhim, H; Alfuhaid, R; Alqanas, S; Al-Khalifa, KS	Does the Behavior of Pediatric Patients towards Dental Treatment Influence the Pattern of Adjacent (Sound, Decayed, and Filled) Proximal Surfaces in Primary Molars?	APPLIED SCIENCES-BASEL	This retrospective study aimed to investigate the influence of patient behavior toward dental treatment on the presence of adjacent (sound, decayed, or filled) proximal surfaces in the primary molars. The study included a records review of 2226 pediatric patients. Records were eligible if the patients were in primary or mixed dentition, and if they included a complete set of bitewings and periapi…	2022	12	4				1910	10.3390/app12041910	http://dx.doi.org/10.3390/app12041910
363	1	MDAS	1	0	0	Balkrishna, A; Singh, K; Oberoi, G; Singh, P; Raj, P; Varshney, A	Psychological Impacts of COVID-19 in Dental Patients are Moderated and Mediated by Hospital-Infection-Control-Policy and Satisfaction-with-Life: A Prospective Observational Dental-COVID Study	PSYCHOLOGY RESEARCH AND BEHAVIOR MANAGEMENT	Introduction: COVID-19 pandemic has imposed nation-wide lock-downs which severely impacted day-to-day lifestyle and caused anxiety, stress and fear among patients taking medical care including dental treatments. These psychological behaviors have also been observed during the strategic relaxation of social restrictions (Unlock). However, potential effect of these psychological behavior in endodon…	2022	15			913	925		10.2147/PRBM.S351948	http://dx.doi.org/10.2147/PRBM.S351948	35463936
364	1	HAQ	1	0	0	Alhazmi, YA; Mobarki, AM; Hakami, WH; Akairi, HN; Altherwi, YK; Quadri, MFA	Effectiveness of Auditory Distraction and Brief Relaxation Therapy in Reducing Anxiety in Dental Patients Undergoing Extraction: A Randomized Controlled Trial	APPLIED SCIENCES-BASEL	Featured Application Anxious dental patients are arduous to treat, need more time, and have behavioral issues which lead to a stressful and unpleasant experience for them and the treatment provider. Dentists must take additional measures to make the overall clinical experience more pleasant for their patients. The application of these unintrusive interventions, i.e., auditory distraction and brie…	2022	12	1				418	10.3390/app12010418	http://dx.doi.org/10.3390/app12010418
365	1	MDAS;VAS	0	0	0	El Hajj, HK; Fares, Y; Abou-Abbas, L	Assessment of dental anxiety and dental phobia among adults in Lebanon	BMC ORAL HEALTH	BackgroundDental anxiety continues to be a widespread problem affecting adult populations. The primary aim of our study was to evaluate the psychometric properties of the Lebanese Arabic version of the MDAS (MDAS-A) and to identify the optimal cut-off for assessing dental anxiety and dental phobia among adults in Lebanon. In addition, we sought to assess dental anxiety and phobia as well as their…	2021	21	1				48	10.1186/s12903-021-01409-2	http://dx.doi.org/10.1186/s12903-021-01409-2	33541354
366	2	CFSS-DS	1	0	0	Panda, S; Quadri, MFA; Hadi, IH; Jably, RM; Hamzi, AM; Jafer, MA	Does Dental Fear in Children Predict Untreated Dental Caries? An Analytical Cross-Sectional Study	CHILDREN-BASEL	Despite free health care services in Saudi Arabia, the prevalence of caries in children is substantially greater in comparison to other high-income countries. Dental fear in children may be an important issue that needs attention. Therefore, the aim was to investigate the role of dental fear in predicting untreated dental caries in schoolchildren. This analytical cross-sectional study included ch…	2021	8	5				382	10.3390/children8050382	http://dx.doi.org/10.3390/children8050382	34066175
367	1	Customized questionnaire	1	0	0	AlYamany, RM; Alqahtani, NH; Alrumi, LM; Alhabeeb, YY; Alshamrani, NA; Ansari, SH	Effect of Dental Education on Dental Phobia; A Cross-Sectional Study among the Dental Students of Riyadh, KSA	JOURNAL OF PHARMACEUTICAL RESEARCH INTERNATIONAL	Introduction: Dental anxiety among dental students is an important issue that needs to be examined more thoroughly by the research community. Dental anxiety among dental students could have implications for their future practice, as it may adversely affect their ability to render quality dental care. Materials and Methods: This was a cross sectional study conducted among the dental students in Ri…	2021	33	49A		141	149		10.9734/JPRI/2021/v33i49A33314	http://dx.doi.org/10.9734/JPRI/2021/v33i49A33314
368	2	MDAS	1	0	0	Chishti, F; Hassan, H; Qazi, SR	Dental Anxiety among Students of Lahore, Pakistan	PAKISTAN JOURNAL OF MEDICAL & HEALTH SCIENCES	Objective: Current study aimed to explore the dental anxiety level among students in schools existing in Lahore. Method: This study was descriptive cross-sectional in nature. Data of 300 students was collected from three schools. Students with age of 13years or above were included in study. MDAS was used to collect data with a section of demographics. SPSS version 23.0 was used for data analysis.…	2021	15	9		2659	2661		10.53350/pjmhs211592659	http://dx.doi.org/10.53350/pjmhs211592659
369	2	IDAF-4C+	1	0	0	Carrillo-Diaz, M; Miguelanez-Medran, BC; Nieto-Moraleda, C; Romero-Maroto, M; Gonzalez-Olmo, MJ	How Can We Reduce Dental Fear in Children? The Importance of the First Dental Visit	CHILDREN-BASEL	Dental fear is a common problem amongst children. It can affect children's psychological well-being, quality of life, and oral and systemic health. The aim of this study was to identify whether the patients' age at which visits to the paediatric dentist begin as well as the periodicity of these visits are factors that can prevent dental fear. This observational transversal study was conducted on …	2021	8	12				1167	10.3390/children8121167	http://dx.doi.org/10.3390/children8121167	34943363
370	1	MDAS;DFS	1	0	0	Yücesoy, T; Seker, ED; Balci, R	Evaluation of Dental Anxiety Levels of Students from Different Departments	MEANDROS MEDICAL AND DENTAL JOURNAL	Objective: This study aimed to evaluate and compare the anxiety levels among dentistry students and students from other departments and to assess the effects of classes at pre-clinic labs or dentistry clinics on the dental fear of dentistry students. Materials and Methods: A total of 993 students, including 744 (75%) women and 249 (25%) men, were asked to answer the MDAS and Dental Fear scale. Fo…	2021	22		1	35	40		10.4274/meandros.galenos.2020.94834	http://dx.doi.org/10.4274/meandros.galenos.2020.94834
371	1	MDAS	1	0	0	Bolme, J; Staniszewski, K; Pedersen, TO	Self-reported dental anxiety and injection phobia among individuals with tattoos and piercings	JOURNAL OF ORAL SCIENCE	Injection phobia and dental anxiety can, in severe cases, lead to avoidance of necessary treatment. The aim of this pilot study was to inves-tigate self-reported injection phobia and dental anxiety among individuals with tattoos and/or piercings. The Injection Phobia Scale-Anxiety (IPSA) short form and the MDAS questionnaires were applied. Both the total IPSA and MDAS scores were significantly hi…	2021	63	4		352	354		10.2334/josnusd.21-0136	http://dx.doi.org/10.2334/josnusd.21-0136	34433739
372	1	MDAS;IDAF-4C+	1	0	0	Salgarello, S; Garo, ML; Paganelli, C; Vita, A; Salvadori, M; Audino, E	Translation and Validation of Italian Version of IDAF-4C+: A Cross-Sectional Study	DENTISTRY JOURNAL	Dental anxiety (DA) is defined as unreasonable apprehension toward dental procedures. About 4-20% of the worldwide adult population presents DA, with peaks of 30% in the younger population. Managing patients with dental anxiety and fear with a reliable and valid instrument is necessary to understand the multidimensional dimensions of dental fear. This work aimed to validate theIDAF-4C+ into Itali…	2021	9	12				149	10.3390/dj9120149	http://dx.doi.org/10.3390/dj9120149	34940046
373	1	DFS;MDAS	0	0	0	El Hajj, HK; Fares, Y; Abou-Abbas, L	Psychometric evaluation of the Lebanese Arabic version of the Dental Fear Survey: a cross-sectional study	BMC ORAL HEALTH	Background Dental fear is a prevalent problem that can lead to poor dental health. The Kleinknecht's DFS is one of the used scales to assess dental fear. The present study aims to evaluate the psychometric properties of the Lebanese Arabic version of the DFS (DFS-A) and to determine the optimal cut-off to identify dental fear as well as the correlates of dental fear in a group of Lebanese adults …	2021	21	1				651	10.1186/s12903-021-02015-y	http://dx.doi.org/10.1186/s12903-021-02015-y	34922500
374	1	SDAI	1	1	0	Carrillo-Diaz, M; Lacomba-Trejo, L; del Valle-González, A; Romero-Maroto, M; González-Olmo, MJ	Anxiety and facial self-contacts: possible impact on COVID-19 transmission in dental practice	BMC ORAL HEALTH	BackgroundThe purpose was to analyse the associations between dental and trait anxiety, fear of COVID-19 and the duration and frequency of spontaneous hand-to-face contact (self-contact).MethodsA cross-sectional design was carried out with 128 adult patients from four dental clinics in Madrid, during the confinement, from March 15 to May 15. The patients' movements in the waiting room were monito…	2021	21	1				200	10.1186/s12903-021-01564-6	http://dx.doi.org/10.1186/s12903-021-01564-6	33879144
375	1	MDAS	1	0	0	Corcoran, M; Karki, S; Harila, V; Luoto, A; Ylikontiola, L; Sandor, GK; Anttonen, V	Dental fear among adolescents with cleft	INTERNATIONAL JOURNAL OF PAEDIATRIC DENTISTRY	Background Dental fear is a prevalent phenomenon among children and adolescents globally. Aim To investigate dental fear among 18-year-olds with cleft lip and/or palate (CLP) at their final follow-up cleft clinic visit, and to evaluate the association between dental fear and OHRQoL. Design This cross-sectional study included the cohort of children with CLP treated at the Oulu University Hospital …	2021	31	6		716	723		10.1111/ipd.12782	http://dx.doi.org/10.1111/ipd.12782	33730383
376	1	Single Likert item	1	0	0	Nauman, M; Mehboob, R; Sikandar, K; Ahmed, AI; Afzal, M; Akram, Z	Dental Anxiety, Smoking and Snuff Use among Dental Patients	PAKISTAN JOURNAL OF MEDICAL & HEALTH SCIENCES	Background and Aims: Dental anxiety often causes psychological problems including the fear that have a negative impact on dental treatment. Periodontal health and dental deteriorating might be caused by the patient's interference with dental fear. The current study aims to evaluate dental anxiety, smoking and snuff use in dental patients. Methods:One hundred eighty consecutive dental patients wit…	2021	15	6		2122	2125		10.53350/pjmhs211562122	http://dx.doi.org/10.53350/pjmhs211562122
377	4	MDAS	0	1	0	Stevens, ES; Behar, E; Siev, J	The roles of disgust sensitivity and anxiety sensitivity in attentional bias in dental anxiety	JOURNAL OF ANXIETY DISORDERS	Individuals with dental anxiety show biased attentional processing of threat- and dental-related information. Disgust sensitivity and anxiety sensitivity are both associated with dental fears and attentional biases. Whereas disgust sensitivity is generally associated with attentional avoidance (Armstrong et al., 2014), anxiety sensitivity may be associated with attentional engagement (Keogh et al…	2021	83					102450	10.1016/j.janxdis.2021.102450	http://dx.doi.org/10.1016/j.janxdis.2021.102450	34340171
378	1	MDAS;DFS	1	0	0	Dereci, O; Saruhan, N; Tekin, G	The Comparison of Dental Anxiety between Patients Treated with Impacted Third Molar Surgery and Conventional Dental Extraction	BIOMED RESEARCH INTERNATIONAL	Background. The aim of the present study is to compare the dental anxiety levels between two outpatient clinics. Methods. Two hundred and seventy patients treated in two different clinics of minor oral surgery and dental extraction polyclinic in the Dental Faculty of Eskisehir Osmangazi University were included in the study. The impacted third molar surgery group and conventional dental extractio…	2021	2021					7492852	10.1155/2021/7492852	http://dx.doi.org/10.1155/2021/7492852	34527743
379	2	MDAS	1	0	0	Alhareky, M; Nazir, MA; AlGhamdi, L; Alkadi, M; AlBeajan, N; AlHossan, M; AlHumaid, J	Relationship Between Maternal Dental Anxiety and Children's Dental Caries in the Eastern Province of Saudi Arabia	CLINICAL COSMETIC AND INVESTIGATIONAL DENTISTRY	Purpose: Dental anxiety is a barrier to dental care utilization and is associated with poor oral health outcomes. The aim of the study was to assess the relationship between dental anxiety of mothers and dental caries of their children in the Eastern Province, Saudi Arabia. Methodology: A cross-sectional study was conducted on a sample of mother-child pairs (N= 199) in Dammam, AlKhobar, and Dhahr…	2021	13			187	194		10.2147/CCIDE.S310026	http://dx.doi.org/10.2147/CCIDE.S310026	34040449
380	1	IDAF-4C+	0	1	0	Valdes-Stauber, J; Hummel, K	The relationship between dental anxiety and other kinds of anxiety: a naturalistic, cross-sectional and comparative study	BMC PSYCHOLOGY	Background Dental anxiety is of public health importance because it leads to postponed dental treatment, which comes with health complications. The present study investigated whether there is a correlation between the degree of dental anxiety and other kinds of anxiety and whether there are prognostic factors for the different kinds of anxiety. Method In the sample (N = 156) from a dental practic…	2021	9	1				184	10.1186/s40359-021-00684-6	http://dx.doi.org/10.1186/s40359-021-00684-6	34819158
381	1	DFS	1	0	0	Nazir, M; Almulhim, KS; AlDaamah, Z; Bubshait, S; Sallout, M; AlGhamdi, S; Alhumaid, J	Dental Fear and Patient Preference for Emergency Dental Treatment Among Adults in COVID-19 Quarantine Centers in Dammam, Saudi Arabia	PATIENT PREFERENCE AND ADHERENCE	Purpose: Dental fear is associated with the avoidance of dental visits and negative oral health outcomes. It is important to assess distribution of dental fear and preference for emergency dental treatment among adult population during COVID-19. Therefore, the purpose of this study was to evaluate dental fear and emergency dental treatment among adults in COVID-19 quarantine centers in Greater Da…	2021	15			1707	1715		10.2147/PPA.S319193	http://dx.doi.org/10.2147/PPA.S319193	34354346
382	2	MCDASf	1	0	0	Thakkar, TK; Naik, SN; Dixit, UB	Assessment of dental anxiety in children between 5 and 10 years of age in the presence of a therapy dog: a randomized controlled clinical study	EUROPEAN ARCHIVES OF PAEDIATRIC DENTISTRY	Purpose Children are often afraid to visit a dentist. Dental anxiety is a worldwide issue and a barrier to successful treatment outcome. Pet therapy, especially through dogs, has been demonstrated to be beneficial in reducing anxiety. In today's generation, where dopamine is prevalent, attention is hijacked, and children are tethered to screens-this research on animal-assisted therapy outlines th…	2021	22	3		459	467		10.1007/s40368-020-00583-1	http://dx.doi.org/10.1007/s40368-020-00583-1	33245525
383	2	CFSS-DS	1	0	0	Andrade, NM; Laureano, ICC; Farias, L; Fernandes, LHF; Prates, CD; Cavalcanti, AL	Moderate and high dental fear by sex and age using the Children's Fear Survey Schedule-Dental Subscale	REVISTA PORTUGUESA DE ESTOMATOLOGIA MEDICINA DENTARIA E CIRURGIA MAXILOFACIAL	Objective: To assess the relationship between the CFSS-DS questionnaire's items and sex and age in children with moderate and high dental fear levels. Methods: Cross-sectional study carried out in a municipality in the Northeastern region of Brazil with 185 children aged 8-10 years of both sexes, who had a minimum score of 32 on the CFSS-DS questionnaire, corresponding to dental fear. Descriptive…	2021	62	3		157	162		10.24873/j.rpemd.2021.08.841	http://dx.doi.org/10.24873/j.rpemd.2021.08.841
384	1	DFS	1	0	0	Le, SH; Tonami, K; Umemori, S; Nguyen, LTB; Ngo, LTQ; Araki, K; Nitta, H	Relationship between preoperative dental anxiety and short-term inflammatory response following oral surgery	AUSTRALIAN DENTAL JOURNAL	Background The relationship between dental anxiety and mucosal wound healing, especially the inflammatory response, has not been well studied. This study aimed to examine the relationship between anxiety prior to dental treatment and short-term inflammation following impacted mandibular third molar (IMTM) surgery. Methods Fifty-nine patients who required IMTM surgery were recruited for this study…	2021	66	1		13	19		10.1111/adj.12796	http://dx.doi.org/10.1111/adj.12796	32989884
385	1	IDAF-4C+	1	0	0	Lin, CS; Lee, CY; Chen, LL; Wu, LT; Yang, SF; Wang, TF	Magnification of fear and intention of avoidance in non-experienced versus experienced dental treatment in adults	BMC ORAL HEALTH	Background Dental fear is associated with the experience of prior dental treatment and avoidance of dental visits. It remains unclear if individuals show an intention of avoidance (IA) towards treatments that they have not received (i.e., non-experienced dental treatment). The study aims to investigated (a) if individuals showed an increased fear and IA to non-experienced, compared to experienced…	2021	21	1				328	10.1186/s12903-021-01682-1	http://dx.doi.org/10.1186/s12903-021-01682-1	34210309
386	3	MDAS	1	0	0	Bhattarai, B; Gupta, S; Dahal, S; Roy, DK; Pant, S; Karki, R; Thakuri, T	Anxiety among Patients Visiting for Periodontal Therapy in a Tertiary Care Dental Hospital: A Descriptive Cross-sectional Study	JOURNAL OF NEPAL MEDICAL ASSOCIATION	Introduction: The aetiological factors of dental fear include negative information, witnessing or having a bad experience, and negative conditions related to periodontal treatment. MDAS Nepali version, is one of the tools used in epidemiological studies to measure dental anxiety in adults. The objective was to find out the prevalence of anxiety among dental patients visiting for periodontal thera…	2021	59	239		697	702		10.31729/jnma.6109	http://dx.doi.org/10.31729/jnma.6109	34508513
387	1	STAI	1	0	0	Yamashita, K; Uto, A; Uchino, M; Shidou, R; Kibe, T; Sugimura, M	Sympathetic Nerve Activity During Tooth Extraction in Women Is Related to Dental Anxiety Immediately After Surgery	JOURNAL OF ORAL AND MAXILLOFACIAL SURGERY	Purpose: This study assessed the relationship between changes in autonomic nervous system activity during impacted mandibular third molar extraction and a patient's postoperative psychological status, with the overarching aim of informing the development of interventions to reduce dental phobia and anxiety. We hypothesized that changes in autonomic nervous system activity during tooth extraction …	2021	79	11					10.1016/j.joms.2021.06.019	http://dx.doi.org/10.1016/j.joms.2021.06.019	34273277
388	3	DAQ	1	0	0	Silveira, ER; Cademartori, MG; Schuch, HS; Corrêa, MB; Ardenghi, TM; Armfield, J; Horta, BL; Demarco, FF	The vicious cycle of dental fear at age 31 in a birth cohort in Southern Brazil	COMMUNITY DENTISTRY AND ORAL EPIDEMIOLOGY	Objectives This longitudinal study assessed the prevalence of dental fear in adulthood and the association with socio-economic, behavioural and clinical variables. Also, the existence of a vicious cycle of dental fear was tested. Methods A random sample of adults (n = 535) from the 1982 Pelotas Birth Cohort, Brazil, was selected. Socio-economic data, behavioural characteristics and clinical varia…	2021	49	4		354	361		10.1111/cdoe.12609	http://dx.doi.org/10.1111/cdoe.12609	33283921
389	1	Single Likert item	1	0	0	Sharifian, MJ; Pohjola, V; Kunttu, K; Virtanen, JI	Association between dental fear and eating disorders and Body Mass Index among Finnish university students: a national survey	BMC ORAL HEALTH	BackgroundLittle is known about the association between eating disorders (ED) and dental fear. This study investigated the association between dental fear and EDs through body mass index (BMI), and SCOFF (sick, control, one stone, fat, food) questionnaire among Finnish university students. We hypothesised that dental fear is associated with EDs and BMI.MethodsWe used the latest data from the Finn…	2021	21	1				93	10.1186/s12903-021-01449-8	http://dx.doi.org/10.1186/s12903-021-01449-8	33663476
390	2	DAQ	1	0	0	Slabsinskiene, E; Kavaliauskiene, A; Zemaitiene, M; Visual and Analogue Scale (VAS) iliauskiene, I; Zaborskis, A	Dental Fear and Associated Factors among Children and Adolescents: A School-Based Study in Lithuania	INTERNATIONAL JOURNAL OF ENVIRONMENTAL RESEARCH AND PUBLIC HEALTH	Dental fear is a challenging problem in dentistry and many contributing factors have been identified. Although this problem among children and adolescents has been studied in the literature for a long time, few such studies have been conducted in Lithuania. This study aimed to evaluate the prevalence of dental fear and examine its association with gender, age and several psychological and social …	2021	18	16				8883	10.3390/ijerph18168883	http://dx.doi.org/10.3390/ijerph18168883	34444632
391	1	Single Likert item	1	0	0	Pohjola, V; Kunttu, K; Virtanen, JI	Psychological Distress, Dental Health, and Dental Fear among Finnish University Students: A National Survey	INTERNATIONAL JOURNAL OF ENVIRONMENTAL RESEARCH AND PUBLIC HEALTH	The aim of this study was to investigate the association between dental fear, psychological distress, and perceived symptoms of teeth controlled for age, gender, educational sector, and tobacco use. The data from the Finnish University Student Health Survey 2016 targeting students (n = 10,000) of academic universities and universities of applied sciences were used. Psychological distress was meas…	2021	18	19				10245	10.3390/ijerph181910245	http://dx.doi.org/10.3390/ijerph181910245	34639546
392	2	Single Likert item	1	0	0	Amin, G; Nawaz, MS; Ikram, AM; Shaikh, GM; Afridi, JI; Ehsan, A; Tariq, A	Relationship between Tobacco Smoking and Dental Fear among Adolescents of 15-18 Year Age in Pakistan	PAKISTAN JOURNAL OF MEDICAL & HEALTH SCIENCES	Aim: To assess the relationship between dental fear and smoking among adolescents of 15-18 year of age in Pakistan Method: This study was a prospective crossectional survey design which was conducted in Lahore. After taking permission from the school's head, data was collected from the male students of grade 9th, 10th, 11th and 12th using questionnaire and later on one of their parents was approa…	2021	15	6		1210	1212		10.53350/pjmhs211561210	http://dx.doi.org/10.53350/pjmhs211561210
393	1	HAQ	1	1	0	Graetz, C; Woeste, S; Mrowietz, U; Ehrenthal, JC	The impact of psychological attachment on the relationship between periodontal health and dental fear in patients with versus without psoriasis: a questionnaire-based, cross-sectional study	BMC ORAL HEALTH	BackgroundWhile there is increasing evidence for the relevance of psychosocial variables such as dental fear or psychological attachment in dentistry, much less is known about the mechanisms that determine the strength of those associations. One potential moderator is the occurrence of a comorbid chronic disease such as psoriasis, which is linked to relevant disease parameters such as periodontal…	2021	21	1				95	10.1186/s12903-021-01457-8	http://dx.doi.org/10.1186/s12903-021-01457-8	33663457
394	1	DAS-R	0	1	0	Witcraft, SM; Wickenhauser, ME; Maack, DJ; Dixon, LJ	What sensitivities matter in dental anxiety? Investigating sensitivity to anxiety, pain, and disgust	PSYCHOLOGY HEALTH & MEDICINE	Dental anxiety affects many people worldwide and interferes with oral health. Beyond emotional distress, avoidance of dental care visits can lead to serious dental and health consequences. Although emerging research implicates anxiety, pain, and disgust sensitivities in the etiology and maintenance of dental anxiety, no studies to date have concurrently investigated the unique contribution of the…	2021	26	3		313	321		10.1080/13548506.2020.1781911	http://dx.doi.org/10.1080/13548506.2020.1781911	32543209
395	1	MDAS	1	1	0	Nermo, H; Willumsen, T; Rognmo, K; Thimm, JC; Wang, CEA; Johnsen, JAK	Dental anxiety and potentially traumatic events: a cross-sectional study based on the Tromso Study-Tromso 7	BMC ORAL HEALTH	Objective The objectives of the study were to describe the prevalence of dental anxiety and the possible associations between dental anxiety and potentially traumatic events in an adult population. Method The study is based on cross-sectional questionnaire data from the 7th wave of the Tromso Study, a study of the adult general population in the municipality of Tromso carried out in 2015-2016. Th…	2021	21	1				600	10.1186/s12903-021-01968-4	http://dx.doi.org/10.1186/s12903-021-01968-4	34814891
396	1	MDAS	1	0	0	Alharbi, FS; Alhodaithy, MA; Farhan, M	The Prevalence of Dental Anxiety among Dental Patients in Qassim Region	JOURNAL OF PHARMACEUTICAL RESEARCH INTERNATIONAL	Objective: This study aimed to assess the prevalence of dental anxiety among patients visiting dental clinics in Al-Qassim region of Kingdom of Saudi Arabia. Methods: The 377 participants were selected from three major cities of Al-Qassim region - Buridah, Onizah, and Alrass. A self-administered questionnaire based on MDAS was used to gather the responses of the participants. The questionnaires w…	2021	33	54B		187	194	78302	10.9734/JPRI/2021/v33i54B33779	http://dx.doi.org/10.9734/JPRI/2021/v33i54B33779
397	2	CDAS	1	0	0	Kaya, E; Yildirim, S	The Relationship of Dental Anxiety, Behaviour, Temperament and Dental Caries in Children	ARCHIVES OF OROFACIAL SCIENCE	The first dental examination is a major step that is affected by many factors and determines the dental treatment process. The main objective of this study was to evaluate the association of child temperament with child dental anxiety, parental dental anxiety, dental behaviour and dental caries. The study consisted of 100 children aged 3 to 6 who were attending their first dental examination and …	2021	16	2		103	112		10.21315/aos2021.16.2.2	http://dx.doi.org/10.21315/aos2021.16.2.2
398	1	MDAS	1	0	0	Scandurra, C; Gasparro, R; Dolce, P; Bochicchio, V; Muzii, B; Sammartino, G; Marenzi, G; Maldonato, NM	The role of cognitive and non-cognitive factors in dental anxiety: A mediation model	EUROPEAN JOURNAL OF ORAL SCIENCES	Dental anxiety is a crucial problem for dentistry because it may represent a significant risk to oral health. Different factors, whether non-cognitive (e.g., traumatic dental events) or cognitive (e.g., the patient's subjective perceptions), may cause dental anxiety. However, previous studies have assessed these factors as independent predictors of dental anxiety, without providing any exploratio…	2021	129	4				e12793	10.1111/eos.12793	http://dx.doi.org/10.1111/eos.12793	33945646
399	4	CDAS;SDAI	1	0	0	Khan, SDAA; Alqannass, NM; Alwadei, MM; Alnajrani, MD; Alshahrani, ZM; Al Alhareth, AY; Alqahtani, KM	Assessment of the Relationship between Dental Anxiety and Oral Health-Related Quality of Life	JOURNAL OF PHARMACY AND BIOALLIED SCIENCES	Background: Dental anxiety and fear are the frequently encountered entities among most of the patients. The present study was conducted to assess the relationship between dental anxiety and quality of life (QoL). Materials and Methods: This study comprised of 118 patients. Dental trait anxiety (DAS [DAS] and short version of the dental anxiety inventory [S-DAI]), Oral Health Impact Profile (OHIP-…	2021	13	5		359	362		10.4103/jpbs.JPBS_742_20	http://dx.doi.org/10.4103/jpbs.JPBS_742_20	34447109
400	2	CDAS	1	0	0	Vujkov, S; Cveticanin, L; Bajkin, B; Blagojevic, D; Milekic, B; Vucinic, P	Mathematical procedure for prediction of dental anxiety in children with inherited bleeding disorders	VOJNOSANITETSKI PREGLED	Background/Aim. The dental anxiety in children is commonly measured applying the DAS and the level is statistically treated. However, there are no studies on prediction of development of dental anxiety. The aim of this study was to develop a mathematical procedure for dental anxiety prediction based on the statistical values. Methods. Mathematical relation between the dental anxiety and aging was…	2021	78	12		1280	1287		10.2298/VSP200221059V	http://dx.doi.org/10.2298/VSP200221059V
401	1	MDAS	1	0	0	Aljohani, M; Ashley, M; Alshammari, FR; Yates, J	Assessment of dental anxiety using MDAS among adults with cleft lip and/or palate	SAUDI DENTAL JOURNAL	Objectives: This study aimed to investigate dental anxiety levels among adults with cleft lip and/or palate (CL/P) and compare to adults with no orofacial cleft. The study also intended to find out the impact of cleft severity, gender and age on the perceived dental anxiety. Methods: The study was composed of a sample of 70 adult participants who received and completed dental treatments. After se…	2021	33	8		1078	1083		10.1016/j.sdentj.2021.04.005	http://dx.doi.org/10.1016/j.sdentj.2021.04.005	34938052
402	1	Customized questionnaire	1	0	0	Furgala, D; Markowicz, K; Koczor-Rozmus, A; Zawilska, A	Causes and Severity of Dentophobia in Polish Adults-A Questionnaire Study	HEALTHCARE	Introduction: A phobia is defined as an irrational fear, the intensity of which is inadequate to the circumstances, and it leads to the avoidance of situations that trigger it. A person with dentophobia avoids dental treatment, even when the pain in the teeth or oral cavity exceeds their fear. Fear and anxiety are the most common emotional states experienced by patients in dental offices. The aim…	2021	9	7				819	10.3390/healthcare9070819	http://dx.doi.org/10.3390/healthcare9070819	34203352
403	1	CDAS	1	0	0	Laxmi, I; Kumar, S; Ramesh, S	Clinical Correlation of Salivary Alpha Amylase Activity versus Dental Anxiety Levels in Patients with Chronic Endodontic Pain	ANNALS OF MEDICAL AND HEALTH SCIENCES RESEARCH	Introduction: The aim of this study was to investigate the correlation between dental anxiety, salivary cortisol, and salivary Alpha Amylase (sAA) levels in chronic Endodontic pain. Furthermore, the aim was to look into individual differences such as age, race, gender, any existing pain, or traumatic dental experience and their effect on dental anxiety. Materials &Methods: This study followed a c…	2021	11		1	62	67
404	2	VPT;CDAS	1	0	0	de Amorim, LA; Rodrigues, VBM; Costa, LR; Corrêa-Faria, P	Is dental anxiety associated with the behavior of sedated children?	BRAZILIAN ORAL RESEARCH	The aim of this cross-sectional study was to investigate factors associated with dental anxiety in children treated under moderate sedation. Prior to treatment, each child's dental anxiety was evaluated using the modified Venham Picture test (VPT)(VPT). Interviews were also conducted with parents/guardians to gather information on the child's dental anxiety (Corah's DAS [DAS]), age and sex, shyne…	2021	35					e088	10.1590/1807-3107bor-2021.vol35.0088	http://dx.doi.org/10.1590/1807-3107bor-2021.vol35.0088	34378670
405	1	MDAS;IDAF-4C+	1	0	0	Lin, CS; Lee, CY; Wu, SY; Chen, LL; Lee, KT; Wang, MC; Wang, ZF	Translation and validation of MDAS based on adult Taiwan population	BMC ORAL HEALTH	Background Dental anxiety is associated with negative experiences of dental treatment and dental-visiting behavior. The MDAS is widely used for assessing dental anxiety. The study aims to establish the psychometric properties of a Chinese version of the MDAS based on the Taiwan sample (i.e., T-MDAS). Methods The T-MDAS and dental-visiting behavior and experience were assessed for 402 adult subjec…	2021	21	1				647	10.1186/s12903-021-02017-w	http://dx.doi.org/10.1186/s12903-021-02017-w	34920712
406	1	CDAS	1	0	0	Sukumaran, I; Taylor, S; Thomson, WM	The prevalence and impact of dental anxiety among adult New Zealanders	INTERNATIONAL DENTAL JOURNAL	Objective To describe the prevalence and impact of dental anxiety in the New Zealand adult population. Methods Secondary analysis of data from the 2009 New Zealand national oral health survey. Dental anxiety was measured using the DAS. Results The prevalence of dental anxiety was 13.3% (95% CI = 11.4, 15.6). On average, DAS scores were higher by 14% among females, lower among those in the oldest …	2021	71	2		122	126		10.1111/idj.12613	http://dx.doi.org/10.1111/idj.12613	32929752
407	2	CEDAM;CEDAM-8	1	1	0	Porritt, JM; Morgan, A; Rodd, H; Gilchrist, F; Baker, SR; Newton, T; Marshman, Z	A Short Form of the Children's Experiences of Dental Anxiety Measure (CEDAM): Validation and Evaluation of the CEDAM-8	DENTISTRY JOURNAL	Background: The Children's Experiences of Dental Anxiety Measure (CEDAM-14) is a child-centred measure of dental anxiety which assesses a range of behaviours, thoughts and feelings/physical symptoms related to dental anxiety. A short form of the CEDAM-14, which places less time burden on patients and clinicians, could promote the feasibility and applicability of the CEDAM in clinical settings. Th…	2021	9	6				71	10.3390/dj9060071	http://dx.doi.org/10.3390/dj9060071	34203658
408	1	STAI;MDAS;VAS	1	0	1	Sivrikaya, EC; Yilmaz, O; Sivrikaya, P	Dentist-patient communication on dental anxiety using the social media: A randomized controlled trial	SCANDINAVIAN JOURNAL OF PSYCHOLOGY	The purpose of the present study was to assess the effects of dentist-patient communication via social media on dental anxiety and to determine the appropriate timing of such communications. In this randomized, double-blinded and controlled trial, we used Instagram's quick replies system to answer patients' questions to alleviate dental anxiety for patients undergoing impacted teeth extraction un…	2021	62	6		780	786		10.1111/sjop.12769	http://dx.doi.org/10.1111/sjop.12769	34333783
409	3	MDAS	1	0	0	Thakur, S; Kadam, H; Jha, S; Lall, A; Kondreddy, K; Singh, A	Assessment of Anxiety Associated with the Dental Treatments on the Quality of Life: An Original Research	JOURNAL OF PHARMACY AND BIOALLIED SCIENCES	Background: Patients around the world when attending the dental clinic are prone to undergo the feelings of fear and anxiety. This may impact the dental follow-up and prognosis. Aim: The aim of the study is to evaluate the dental anxiety in the patients attending for the dental treatment in a college, in India. Materials and Methods: A sample of 500 adults with ages 15-60 years was considered for…	2021	13	6	2	S1713	S1716		10.4103/jpbs.jpbs_108_21	http://dx.doi.org/10.4103/jpbs.jpbs_108_21	35018061
410	1	MDAS	0	0	0	Yu, JL; Jiang, R; Nie, EM; Zhang, CY; Li, X	The Prevalence of Dental Anxiety Associated with Pain among Chinese Adult Patients in Guangzhou	PAIN RESEARCH & MANAGEMENT	Background. Anxious people appear to exaggerate the severity of aversive experiences such as anxiety and pain. Anxiety towards dental procedures is a common difficulty that may be experienced by dental patients all over the world. The goal of the study is to find out the prevalence of dental anxiety and its associated factors in Chinese adult patients. Methods. A cross-sectional study was conduct…	2021	2021					7992580	10.1155/2021/7992580	http://dx.doi.org/10.1155/2021/7992580	34234884
411	1	MDAS;IDAF-4C+	1	1	0	Hauge, MS; Stora, B; Visual and Analogue Scale (VAS) send, O; Hoffart, A; Willumsen, T	Dentist-administered cognitive behavioural therapy versus four habits/midazolam: An RCT study of dental anxiety treatment in primary dental care	EUROPEAN JOURNAL OF ORAL SCIENCES	The study aimed to test the effectiveness of cognitive behavioural therapy (CBT) administered by a general dental practitioner (GDP) in a general dental practice. In a two-arm parallel randomised controlled trial, the experimental group received a short dentist-administered CBT-intervention (D-CBT). A best-practice control group (FHM) received dental treatment during sedation with midazolam combi…	2021	129	4				e12794	10.1111/eos.12794	http://dx.doi.org/10.1111/eos.12794	33960536
412	1	VAS	1	0	0	Menziletoglu, D; Guler, AY; Cayir, T; Isik, BK	Binaural beats or 432 Hz music? which method is more effective for reducing preoperative dental anxiety?	MEDICINA ORAL PATOLOGIA ORAL Y CIRUGIA BUCAL	Background: The aim of this prospective clinical study was to investigate the effectiveness of binaural beats and music at a frequency of 432 Hz and compare which method is more effective for reducing preoperative dental anxiety in impacted third molar surgery. Material and Methods: Ninety patients were randomly selected to the binaural beats group, music group and control group. visual analog sc…	2021	26	1		E97	E101		10.4317/medoral.24051	http://dx.doi.org/10.4317/medoral.24051	33247575
413	2	IDAF-4C+	1	0	0	Büyükbayraktar, ZÇ; Doruk, C	Dental Anxiety and Fear Levels, Patient Satisfaction, and Quality of Life in Patients Undergoing Orthodontic Treatment: Is There a Relationship?	TURKISH JOURNAL OF ORTHODONTICS	Objective: this study aimed to evaluate the relationship between dental anxiety and fear levels, patient satisfaction, and oral health-related quality of life (OHROoL) in patients undergoing orthodontic treatment. Methods: The study was conducted in the Department of Orthodontics, SiVisual and Analogue Scale (VAS) Cumhuriyet University Faculty of Dentistry. This cross-sectional study included 252…	2021	34	4		234	241		10.5152/TurkJOrthod.2021.21177	http://dx.doi.org/10.5152/TurkJOrthod.2021.21177	35110224
414	3	CDAS	1	1	0	Luo, H; Xu, XF; Gao, H; Zhang, JB; Zhang, ZQ	Relationship of Anxiety and Depression with Perfectionism in Patients with Aesthetic All-Ceramic Repair of Anterior Teeth	MEDICAL SCIENCE MONITOR	Background: Many psychological problems arising from patients undergoing aesthetic repair of teeth should be considered. However, there are no published studies on the relationship between anxiety/depression and perfectionism in patients with aesthetic repair of anterior teeth. Material/Methods: A total of 640 patients receiving aesthetic repair of anterior teeth were assessed using the Corah den…	2021	27					e931593	10.12659/MSM.931593	http://dx.doi.org/10.12659/MSM.931593	34718320
415	2	CFSS-DS;FIS	1	0	0	Buldur, B; Candan, M	Does Virtual Reality Affect Children's Dental Anxiety, Pain, And Behaviour? A Randomised, Placebo-Controlled, Cross-Over Trial	PESQUISA BRASILEIRA EM ODONTOPEDIATRIA E CLINICA INTEGRADA	Objective: To evaluate the effect of virtual reality (VR) on dental anxiety, pain, and behaviour at different time points among children undergoing dental treatment under local anaesthesia. Material and Methods: This randomised, two-armed, within-subject, cross-over, placebo-controlled trial included 76 children. Eligible participants were treated in two dental visits using the following methods:…	2021	21					e0082	10.1590/pboci.2021.002	http://dx.doi.org/10.1590/pboci.2021.002
416	1	MDAS;VAS	1	0	0	Rao, A; Raju, A; Shankar, KR; Vijaya, K; Boloor, V; Patil, S	Impact of passive music intervention in subjects with self-reported moderate to high dental anxiety undergoing ultrasonic scaling procedure	JOURNAL OF ORAL HEALTH AND ORAL EPIDEMIOLOGY	BACKGROUND AND AIM: The purpose of the present study was to evaluate the impact of passive music intervention in patients with moderate to high dental anxiety undergoing ultrasonic scaling procedure. METHODS: Eighty healthy subjects with an anxiety score of 13-25 by MDAS in a randomised controlled trial (RCT) were recruited into study and control groups. Study group of forty subjects underwent ul…	2021	10	1		23	28		10.22122/johoe.v10i1.1144	http://dx.doi.org/10.22122/johoe.v10i1.1144
417	1	HAM-A	1	0	0	Cheruvatoor, JJ; Kaini, L; Hanafiah, MABA; Bin Sihabubdin, MA; Marla, V	Use of Virtual Reality (VR) as an Audio-Visual Distraction Tool in the Reduction of Dental Anxiety during Local Anesthesia	JOURNAL OF PHARMACEUTICAL RESEARCH INTERNATIONAL	Aims: Dental anxiety is a relatively common problem and it leads to undesirable distresses, such as postponement or avoidance of dental treatment thereby resulting in poorer quality of treatment and reduced oral health related quality of life. Dental anxiety is especially seen in patients undergoing dental injections. To evaluate the effectiveness of audiovisual distraction in the reduction of de…	2021	33	31B		102	108	69222	10.9734/JPRI/2021/v33i31B31696	http://dx.doi.org/10.9734/JPRI/2021/v33i31B31696
418	1	MDAS	1	0	0	Olivieri, JG; de España, C; Encinas, M; Ruiz, XF; Miró, Q; Ortega-Martinez, J; Durán-Sindreu, F	Dental Anxiety, Fear, and Root Canal Treatment Monitoring of Heart Rate and Oxygen Saturation in Patients Treated during the Coronavirus Disease 2019 Pandemic: An Observational Clinical Study	JOURNAL OF ENDODONTICS	Introduction: The present study aimed to evaluate anxiety in patients and to monitor their heart rate (HR) and blood oxygenation (SpO(2)) before, during, and after a root canal treatment (RCT) during the state of alarm in 2 different periods of strict and partial confinement. Methods: The patients who required a primary RCT were selected. Demographic, preoperative, and postoperative variables wer…	2021	47	2		189	195		10.1016/j.joen.2020.10.024	http://dx.doi.org/10.1016/j.joen.2020.10.024	33161001
419	2	CFSS-DSf	1	0	0	Gao, S; Lu, JX; Li, P; Yu, DS; Zhao, W	Prevalence and risk factors of children's dental anxiety in China: a longitudinal study	BMJ OPEN	Objectives Dental anxiety remains widespread among children, may continue into adulthood and affect their oral health-related quality of life and clinical management. The aim of the study was to explore the trend of children's dental anxiety over time and potential risk factors. Design Longitudinal study. Methods Children aged between 5 and 12 years were investigated with the Chinese version of f…	2021	11	4				e043647	10.1136/bmjopen-2020-043647	http://dx.doi.org/10.1136/bmjopen-2020-043647	33863714
420	1	HAQ	1	1	0	Eger, T; Wörner, F; Simon, U; Konrad, S; Wolowski, A	Dental Anxiety and Higher Sensory Processing Sensitivity in a Sample of German Soldiers with Inflammatory Periodontal Disease	INTERNATIONAL JOURNAL OF ENVIRONMENTAL RESEARCH AND PUBLIC HEALTH	(1) Background: Dental anxiety with disease value usually leads to avoidance of dental treatment. For the initial diagnosis of the level of anxiety, questionnaires such as the Hierarchical Anxiety Questionnaire (HAQ) are suitable. The construct of sensory processing sensitivity (SPS) describes a general trait in which people with a higher degree of SPS perceive information more strongly and proce…	2021	18	4				1584	10.3390/ijerph18041584	http://dx.doi.org/10.3390/ijerph18041584	33567560
421	1	VAS;CDAS	1	0	0	Moaddabi, A; Hasheminia, D; Bagheri, S; Soltani, P; Patini, R	Effect of opaque eye coverage on anxiety in candidates for surgical removal of impacted third molars: a randomized clinical trial	ORAL SURGERY ORAL MEDICINE ORAL PATHOLOGY ORAL RADIOLOGY	Objective. To assess the effects of opaque eye coverage on anxiety in candidates for surgical removal of impacted third molars. Study Design. This randomized clinical trial was conducted in candidates for surgical extraction of bilateral, vertical, class IC impacted maxillary third molars or bilateral, mesioangular class IC impacted mandibular third molars. Patients with moderate anxiety (DAS ran…	2021	132	3		267	272		10.1016/j.oooo.2021.03.019	http://dx.doi.org/10.1016/j.oooo.2021.03.019	34030999
422	1	MDAS	0	0	0	Bana, KFMA; Mazhar, S; Sadia, H	Attributed Factors of Dental Anxiety on MDAS Score: A Cross Sectional Study	JOURNAL OF THE LIAQUAT UNIVERSITY OF MEDICAL AND HEALTH SCIENCES	OBJECTIVES: To find an association of dental anxiety with age, education status, previous dental experience and reason for visiting dentist in Bahria Dental University Hospital, Karachi and to assess the MDAS score of male and female patients visited to dental OPD. METHODOLOGY: All those patients who were reported to oral medicine OPD, between the age group of 18-65 years were included. The patie…	2021	20	2		127	131		10.22442/jIumhs.2021.00780	http://dx.doi.org/10.22442/jIumhs.2021.00780
423	1	DAI	1	0	0	Mali, E; Babadi, F; Cheraghi, M	Dental anxiety in patients referring to dental clinics differs between women and men in Ahvaz city, Iran	NEUROPSYCHIATRIA I NEUROPSYCHOLOGIA	Introduction: Dental anxiety reduces the level of oral health and quality of life. We aimed to assess anxiety in patients referring to dental clinics differs among women and men in Ahvaz city, Iran. Material and methods: It was a descriptive-analytical study conducted on 397 patients who had referred to dental clinics in Ahvaz city, 2020. The patients were selected using a non-random sampling met…	2021	16	3-4		155	160		10.5114/nan.2021.113316	http://dx.doi.org/10.5114/nan.2021.113316
424	1	MDAS	1	0	0	Suleiman, AR; Efunkoya, AA; Omeje, KU; Amole, IO	The Effect of Dental Anxiety on Surgical Time of Mandibular Third Molar Disimpaction	NIGERIAN JOURNAL OF CLINICAL PRACTICE	Background: Dental treatment of anxious patients induces stress due to the patients' expectation of pain. This may prolong treatment due to such patients' inability to cooperate during treatment. Aim: The aim of the study was to determine the effect of dental anxiety on surgical time of mandibular third molar (M3) disimpactions at a Nigerian hospital. Subjects and Methods: A prospective study was…	2021	24	10		1430	1437	PMID 34657006	10.4103/njcp.njcp_501_20	http://dx.doi.org/10.4103/njcp.njcp_501_20	34657006
425	1	MDAS	1	0	0	Musalam, K; Sohal, KS; Owibingire, SS; Kileo, B	Magnitude and Determinants of Dental Anxiety among Adult Patients Attending Public Dental Clinics in Dar-Es-Salaam, Tanzania	INTERNATIONAL JOURNAL OF DENTISTRY	Introduction. It is estimated that, about 40% of the population suffer from dental anxiety. Dental anxiety is considered to be complex and multifactorial with a wide range of provoking factors which may be patient, provider, or environment-related. Aim. This study aimed to assess the magnitude and determinants of dental anxiety among adult patients attending public dental clinics in Dar es Salaam…	2021	2021					9965204	10.1155/2021/9965204	http://dx.doi.org/10.1155/2021/9965204	34046065
426	2	MCDASf	1	0	0	Savin, C; Mihalas, E; Balcos, C; Hurjui, L; Baciu, G; Sîrghe, A	EVALUATION OF DENTAL ANXIETY IN A 4-12 YEARS OLD CHILDREN SAMPLE	ROMANIAN JOURNAL OF ORAL REHABILITATION	The study aim was to assess the level of dental anxiety in a group of children aged 4-12 years and to identify the factors associated with them. Materials and methods. The study was conducted on a sample of 70 children that were asked to complete the MCDAS(faces) (MCDASf) questionnaire The children's dental behaviour was assessed using the Frankl's behavioral rating scale. Results. A cumulative d…	2021	13	2		87	94
427	1	CDAS	0	0	0	Santonocito, S; Polizzi, A; Ronsivalle, V; Palazzo, G; Sicari, F; Isola, G	Impact of periodontitis on systemic anxiety and oral health quality of life	MEDITERRANEAN JOURNAL OF CLINICAL PSYCHOLOGY	Aim: The aim of the present study was to measure dental anxiety levels and oral health-related qualities of life (OHRQoL) in patients with periodontitis compared to healthy controls and to analyze their association with various demographic, clinical and periodontal parameters. Methods: Fifty-five patients with periodontitis and 56 healthy controls were enrolled. Collected data included demographi…	2021	9	2					10.13129/2282-1619/mjcp-3064	http://dx.doi.org/10.13129/2282-1619/mjcp-3064
428	2	ACDAS;FBRS	1	0	0	Sabbagh, HJ; Sharton, G; Almaghrabi, J; Al-Malik, M; Hassan, MHA; Helal, N	Effect of Environmental Tobacco Smoke on Children's Anxiety and Behavior in Dental Clinics, Jeddah, Saudi Arabia: A Cross-Sectional Study	INTERNATIONAL JOURNAL OF ENVIRONMENTAL RESEARCH AND PUBLIC HEALTH	Background: Environmental tobacco smoke (ETS) has been linked to behavioral problems, but no study has assessed its relationship with dental anxiety. Therefore, this study's goal is to assess the relation between ETS and both behavioral problems and dental anxiety among children. Methods: The study sample was collected from two centres in Jeddah from October 2019 to January 2020. Inclusion criter…	2021	18	1				319	10.3390/ijerph18010319	http://dx.doi.org/10.3390/ijerph18010319	33406765
429	1	MDAS	1	0	0	Gasparro, R; Leonetti, G; Riccio, M; Irace, A; Sammartino, G; Blasi, A; Scandurra, C; Maldonato, NM; Sammartino, P; Marenzi, G	Thermography as a Method to Detect Dental Anxiety in Oral Surgery	APPLIED SCIENCES-BASEL	(1) Background: the aim of this study was to evaluate if dental anxiety can be measured objectively using thermal infrared imaging. (2) Methods: Patients referred to the Department of Oral Surgery of the University of Naples Federico II and requiring dental extractions were consecutively enrolled in the study. Face thermal distribution images of the patients were acquired before and during their …	2021	11	12				5421	10.3390/app11125421	http://dx.doi.org/10.3390/app11125421
430	2	DAQ	1	0	0	Lima, DSM; Barreto, KA; Rank, RCIC; Vilela, JER; Corrêa, MSNP; Colares, V	Does previous dental care experience make the child less anxious? An evaluation of anxiety and fear of pain	EUROPEAN ARCHIVES OF PAEDIATRIC DENTISTRY	Purpose Evidence has shown an inverse correlation between previous dental care experience and anxiety levels in children. This study aimed to determine the prevalence of dental anxiety in Brazilian schoolchildren and to evaluate the association between previous experience with the dentist and anxiety and fear of pain. Methods This was a cross-sectional descriptive study carried out in two cities …	2021	22	2		139	143		10.1007/s40368-020-00527-9	http://dx.doi.org/10.1007/s40368-020-00527-9	32346834
431	2	CFSS-DS	1	0	0	Coutinho, MB; Damasceno, JX; de Oliveira, PCMC; Marinho, IMA; de Barros, EM; Vieira-Meyer, APGF	A Novel Mobile App Intervention to Reduce Dental Anxiety in Infant Patients	TELEMEDICINE AND E-HEALTH	Introduction:Anxiety and fear are feelings routinely associated with the dental experience, especially in childhood and adolescence. These have been prominent in the world for many years and are currently considered a public health issue. Since the young population is an assiduous user of virtual inputs, it was sought to develop a mobile application (app) with the function of reducing the levels …	2021	27	6		694	700		10.1089/tmj.2020.0138	http://dx.doi.org/10.1089/tmj.2020.0138	32924876
432	1	MDAS	1	1	0	Wu, L; Buchanan, H; van Wijk, AJ	Translation and Validation of the Short Form of the Fear of Dental Pain Questionnaire in China	FRONTIERS IN PSYCHOLOGY	The short form of the Fear of Dental Pain Questionnaire (s-FDPQ) is a validated measure developed to screen patients for their fear of pain associated with dental procedures. As there is a high prevalence of dental fear/anxiety in Chinese adults, the primary aim of our study was to translate the s-FDPQ into standard Mandarin and explore its reliability and validity with Chinese adults. The second…	2021	12					721670	10.3389/fpsyg.2021.721670	http://dx.doi.org/10.3389/fpsyg.2021.721670	34887796
433	3	MDAS	1	0	0	Ahmad, S; Sana, U; Haseeb, M; Niazi, IU; Khan, ZA; Yousaf, O	Relationship of Dental Anxiety and Pain during inferior Alveolar Nerve Block	PAKISTAN JOURNAL OF MEDICAL & HEALTH SCIENCES	Aim: To understand impact of pre-operative anxiety during inferior alveolar nerve block based on pain perception. Methods: Data of 299 dental patients who collected. These patient were treated for restorative need in the Dental Section of Islam Dental College, Sialkot. MDAS was used to assess the patient's anxiety levels. visual analog scale (VAS) (vas) was used to document the pain perceived of …	2021	15	7		1626	1628		10.53350/pjmhs211571626	http://dx.doi.org/10.53350/pjmhs211571626
434	1	MDAS	1	0	0	Simsek, HO; Aytekin, BA	Can Dental Anxiety During Impacted Third Molar Surgery Be Measured Biometrically? Clinical Study with the Galvanic Skin Response Technique	MEANDROS MEDICAL AND DENTAL JOURNAL	Objective: The present study aimed to define the experience and stages of dental anxiety in oral and maxillofacial surgery patients using real-time biometric data collection tools. Materials and Methods: In this study, the patient-dentist interaction was divided into three sessions: The pre-surgery, oral surgery and post-surgery sessions. A software algorithm was used to record the galvanic skin …	2021	22	1		18	27		10.4274/meandros.galenos.2021.53386	http://dx.doi.org/10.4274/meandros.galenos.2021.53386
435	1	MDAS	1	0	0	Hu, JY; Zhou, QM; Li, WJ; Deng, XL; Wang, WY; Huang, RL; Huang, JW	Effects of Preoperative Anxiety Status on Haemodynamic Changes during and after Tooth Extraction in Middle-aged and Elderly Patients with Hypertension: a Prospective Repeated-Measures Cohort Study	CHINESE JOURNAL OF DENTAL RESEARCH	Objective: To investigate the effects of dental anxiety on fluctuations in blood pressure (BP) and heart rate (HR) during tooth extraction in hypertensive patients under local anaesthesia, and how they are influenced by various confounding variables. Methods: This is a prospective repeated-measures cohort study involving 600 patients successively recruited from Peking University School and Hospit…	2021	24	4		267	274	PMID 35029098	10.3290/j.cjdr.b2440843	http://dx.doi.org/10.3290/j.cjdr.b2440843	35029098
436	2	CFSS-DS	1	0	0	Katsouda, M; Coolidge, T; Simos, G; Kotsanos, N; Arapostathis, KN	Factors associated with gagging during radiographic and intraoral photographic examinations in 4-12-year-old children	EUROPEAN ARCHIVES OF PAEDIATRIC DENTISTRY	Aims No studies are available in paediatric samples evaluating gagging during toothbrushing, radiographic and/or intraoral photographic examinations. The aims were to collectively examine potential factors associated with gagging during radiographs and intraoral photographs in 4-12-year-old children. Methods Parents/guardians of 395 children (aged 4-12 years old) completed questionnaires asking a…	2021	22	2		129	137		10.1007/s40368-020-00535-9	http://dx.doi.org/10.1007/s40368-020-00535-9	32440854
437	1	MDAS	1	0	0	Alsoghier, A; Riordain, RN; Fedele, S; Porter, S	Psychosocial impacts of oral epithelial dysplasia	JOURNAL OF ORAL PATHOLOGY & MEDICINE	Background The psychosocial impact of receiving the diagnosis of oral epithelial dysplasia, which presents up to 3.5% increased annual risk of mouth cancer, remains unknown. Using validated instruments, the present study aimed to investigate the prevalence and existing correlations between anxiety, depression and dental anxiety symptoms and burden on oral health-related quality of life. Methods A…	2021	50	7		700	707		10.1111/jop.13173	http://dx.doi.org/10.1111/jop.13173	33728714
438	1	STAI-6	1	0	0	Singh, A; Shrestha, A; Bhagat, T	Pain perception and dental anxiety during periodontal probing in patients visiting community oral health programme: a cross sectional study	BMC ORAL HEALTH	Background Periodontal probing is one of the basic clinical oral examination procedures. It is carried out to assess the severity of gingival and periodontal disease. The experience of pain during probing may discourage patients. So, this study was conducted to estimate the pain perception and dental anxiety experienced during periodontal probing in patients visiting the community oral health pro…	2021	21	1				82	10.1186/s12903-021-01437-y	http://dx.doi.org/10.1186/s12903-021-01437-y	33622321
439	1	VAS	1	0	0	Alwan, A; Mousa, H; Talib, H; Jassim, T	Impact of air and manual scaling on dental anxiety and blood glucose level among diabetic patients	JOURNAL OF INTERNATIONAL SOCIETY OF PREVENTIVE AND COMMUNITY DENTISTRY	Aims: The current study aimed at describing the short-term effect of nonsurgical periodontal treatment on dental anxiety and blood glucose level change among diabetic patients. Materials and Methods: One hundred and fifty patients with diabetes participated in a cross-sectional study design. All of them were divided into two groups, with 75 patients in each group. The first group was treated with…	2021	11	5		510	515		10.4103/jispcd.JISPCD_411_20	http://dx.doi.org/10.4103/jispcd.JISPCD_411_20	34760794
440	2	MDAS	1	0	0	Kopczynski, K; Meyer, BD	Examining Parental Treatment Decisions Within a Contemporary Pediatric Dentistry Private Practice	PATIENT PREFERENCE AND ADHERENCE	Purpose: The primary objective of this study was to compare relationships between child, parent, and clinical factors with patient-level treatment decisions for early childhood caries. A secondary objective was to describe children that received silver diamine fluoride (SDF) as interim versus long-term treatment. Patients and Methods: Parents of 2-6-year-old children seeking care at a multi-cente…	2021	15			645	652		10.2147/PPA.S300684	http://dx.doi.org/10.2147/PPA.S300684	33790544
441	2	FIS	1	0	0	Murali, K; Shankar, S; Fathima, A; Karthick	Impact of Virtual Reality Distraction Technique on Dental Anxiety during short Dental Procedure among 5-8 Years Children: A Non-Randomised Clinical Trial	ANNALS OF MEDICAL AND HEALTH SCIENCES RESEARCH	Introduction: An effective dental treatment revolves around the efficient management of dental related stress and anxiety of the patient. The development of Virtual Reality (VR) has been paving its way on dental treatments and in patient education. VR helps in forgetting the likely environment and it creates an anxiety free environment. Thus the study aims to assess the impact of virtual reality …	2021	11		3	56	59
442	1	MDAS;DAS-R	1	0	0	Kosir, T; Sajovic, J; Groselj, M; Fidler, A; Drevensek, G; Selic-Zupancic, P	Real-life dental examination elicits physiological responses different to visual and auditory dental-related stimuli	PLOS ONE	Background Previous studies on dental anxiety have examined the psychophysiological responses evoked in dentally anxious subjects by dental-related stimuli, but not during a real-life dental examination, which was achieved in the present study. Methods The heart rate, skin conductance level, and heart rate variability of 25 subjects with dental anxiety and 25 healthy controls were examined. Anxie…	2021	16	6				e0252128	10.1371/journal.pone.0252128	http://dx.doi.org/10.1371/journal.pone.0252128	34081713
443	1	STAI;MDAS	1	0	0	Gurram, P; Narayanan, V; Chandran, S; Ramakrishnan, K; Subramanian, A; Kalakumari, AP	Effect of Heartfulness Meditation on Anxiety and Perceived Pain in Patients Undergoing Impacted Third Molar Surgery	JOURNAL OF ORAL AND MAXILLOFACIAL SURGERY	Purpose: Oral-maxillofacial surgical procedures like impacted third molar surgery (ITMS) may lead to increased perioperative anxiety and pain perception in patients. Psychological interventions like meditation have been shown to decrease acute anxiety levels in individuals. The purpose of this study was to investigate the effect of heartfulness (HFN) meditation during ITMS. We hypothesized that h…	2021	79	10				2060.e1	10.1016/j.joms.2021.04.027	http://dx.doi.org/10.1016/j.joms.2021.04.027	34097862
444	2	CDAS	1	0	0	Folayan, MO; El Tantawi, M; Aly, NM; Adeniyi, AA; Oziegbe, E; Arowolo, O; Alade, M; Mapayi, B; Chukwumah, NM; Oginni, O; Sam-Agudu, NA	Associations between a history of sexual abuse and dental anxiety, caries experience and oral hygiene status among adolescents in sub-urban South West Nigeria	BMC ORAL HEALTH	Introduction Sexual and oral health are important areas of focus for adolescent wellbeing. We assessed for the prevalence of sexual abuse among adolescents, oral health factors associated with this history, and investigated whether sexual abuse was a risk indicator for dental anxiety, caries experience and poor oral hygiene. Methods This was a cross-sectional study conducted between December 2018…	2021	21	1				196	10.1186/s12903-021-01562-8	http://dx.doi.org/10.1186/s12903-021-01562-8	33874918
445	2	FIS	1	0	0	Abbasi, H; Saqib, M; Jouhar, R; Lal, A; Ahmed, N; Ahmed, MA; Alam, MK	The Efficacy of Little Lovely Dentist, Dental Song, and Tell-Show-Do Techniques in Alleviating Dental Anxiety in Paediatric Patients: A Clinical Trial	BIOMED RESEARCH INTERNATIONAL	Introduction. Dental anxiety is a common occurrence in patients undergoing dental treatments, especially in children. The success in paedriatric dental treatments and patient comfort depends on controlling the level of patient's anxiety in clinical settings. This study is aimed at evaluating the efficacy of different techniques applied for the reduction of dental anxiety in paediatric patients. M…	2021	2021					1119710	10.1155/2021/1119710	http://dx.doi.org/10.1155/2021/1119710	34124238
446	2	VAS;CDAS	1	0	0	Rangel, CRG; Pinheiro, SL	Laser acupuncture and intravascular laser irradiation of blood for management of pediatric dental anxiety	JOURNAL OF ORAL SCIENCE	The aim of this study was to assess the effectiveness of laser acupuncture and intraVisual and Analogue Scale (VAS) cular laser irradiation of blood (ILIB) for managing anxiety in pediatric dentistry. Eighty-four children recruited at a university dental clinic were randomly assigned to three groups: the Sham group (n = 27) underwent sham laser irradiation of three acupuncture points, the ILIB gr…	2021	63	4		355	357		10.2334/josnusd.21-0025	http://dx.doi.org/10.2334/josnusd.21-0025	34408110
447	2	CFSS-DS	1	0	0	Buldur, B	Batman or Joker? A mixed-method approach to understanding children's perceptions of dentists	EUROPEAN JOURNAL OF ORAL SCIENCES	It is important to understand children's perceptions of dentists in order to improve child-dentist communication. The aim of this mixed-methods study was to develop and validate a conceptual model of individual determinants of children's perceptions of dentists. A total of 1014 children completed an oral health behaviour form, a metaphor form, the Children's Fear Survey Schedule-Dental Subscale, …	2021	129	4				e12787	10.1111/eos.12787	http://dx.doi.org/10.1111/eos.12787	33829562
448	2	MCDASf	1	0	0	Aydinoglu, S; Arslan, I	Are anxiety and the presence of siblings risk factors for dental neglect and oral health status in children?	ARCHIVES DE PEDIATRIE	Objective: Neglect has a negative effect on all aspects of a child's overall health. Dental neglect is the intentional failure of parents or caregivers to take precautions and ensure the necessary dental treatment, and is closely related to dental caries and anxiety. We aimed to determine whether the presence of siblings causes dental neglect, and whether there is a relationship between dental ne…	2021	28	2		123	128		10.1016/j.arcped.2020.12.005	http://dx.doi.org/10.1016/j.arcped.2020.12.005	33455845
449	1	MDAS	1	0	0	Viitaniemi, H; Suominen, A; Karlsson, L; Mustonen, P; Kortesluoma, S; Rantavuori, K; Rodrigues, AJ; Coimbra, B; Karlsson, H; Lahti, S	Hair Cortisol Concentrations Are Associated with Dental Anxiety during Pregnancy	DENTISTRY JOURNAL	Dental anxiety (DA) and hair cortisol concentrations (HCC) are associated with psychological symptoms and vary during pregnancy. We aimed to examine the association between HCC and DA at two points of pregnancy. Participants were pregnant mothers (n = 533) drawn from the FinnBrain Birth Cohort Study donating a hair sample at gestational week (gwk) 24 (n = 442) and/or at delivery (n = 176) and com…	2021	9	4				42	10.3390/dj9040042	http://dx.doi.org/10.3390/dj9040042	33920415
450	1	MDAS	1	0	0	Berberoglu, B; Koç, N; Boyacioglu, H; Akçiçek, G; Iriagaç, S; Dogan, ÖB; Özgüven, A; Zengin, HY; Dural, S; Avcu, N	Assessment of dental anxiety levels among dental emergency patients during the COVID-19 pandemic through the MDAS	DENTAL AND MEDICAL PROBLEMS	Background. Coronavirus disease 2019 (COVID-19) continues to affect dental emergency services worldwide. Dental anxiety (DA) is described as a common and distressing problem in terms of oral health maintenance. Objectives. The present study aimed to evaluate DA levels as well as the COVID-19 fear and perception of control (COVID-19 FPC) in patients attending dental emergency clinics during the CO…	2021	58	4		425	432		10.17219/dmp/139042	http://dx.doi.org/10.17219/dmp/139042	34786891
451	2	CFSS-DS	1	0	0	Duruk, G; Kuru, R; Ozkan, AS	Impact of Dental Rehabilitation Under General Anesthesia on Oral Health-Related Quality-of-Life and Dental Anxiety in Turkish Children	PESQUISA BRASILEIRA EM ODONTOPEDIATRIA E CLINICA INTEGRADA	Objective: To analyze children's and parents' oral health-related quality of life (OHRQoL) and children's dental fears before and after the dental rehabilitation under general anesthesia (DRGA). Material and Methods: 104 parents and their 3 to 13-year-old children (5.90 +/- 2.42) who received DRGA were surveyed before and after DRGA. The children were divided into two groups: Group 1 - healthy ch…	2021	21					e0109	10.1590/pboci.2021.006	http://dx.doi.org/10.1590/pboci.2021.006
452	1	MDAS	1	0	0	Naveen, N; Pradhan, A; Singh, S; Borkar, P	Dental anxiety and sense of coherence among outpatient department patients of a dental college in Chhattisgarh: A correlational study	JOURNAL OF INDIAN ASSOCIATION OF PUBLIC HEALTH DENTISTRY	Context: The term dental anxiety (DA) refers to the feeling of uneasiness one undergoes during their appointment. Sense of coherence (SoC) is known to be capable of strengthening resilience and developing a subjectively positive state of health. There have been scarce studies showing the association between these two variables. Aim: The present study correlates DA and SoC among patients visiting …	2021	19	1		27	31		10.4103/jiaphd.jiaphd_143_20	http://dx.doi.org/10.4103/jiaphd.jiaphd_143_20
453	2	VPT	1	0	0	Rolim, TZC; da Costa, TRF; Wambier, LM; Chibinski, AC; Wambier, DS; Assunçao, LRD; de Menezes, JVBN; Feltrin-Souza, J	Adhesive restoration of molars affected by molar incisor hypomineralization: a randomized clinical trial	CLINICAL ORAL INVESTIGATIONS	Objective This randomized clinical trial evaluated the survival of direct restorations on first permanent molars (FPMs) with molar incisor hypomineralization (MIH) and its impact on self-reported dental pain and dental anxiety. Material and method FPMs with MIH of 35 patients aged 7 to 16 years were included. The FPMs were randomized into the following two groups: total-etch (TE-37% phosphoric ac…	2021	25	3		1513	1524		10.1007/s00784-020-03459-2	http://dx.doi.org/10.1007/s00784-020-03459-2	32696210
454	2	MCDASf	1	0	0	AlGharebi, S; Al-Halabi, M; Kowash, M; Khamis, AH; Hussein, I	Children's dental anxiety (self and proxy reported) and its association with dental behaviour in a postgraduate dental hospital	EUROPEAN ARCHIVES OF PAEDIATRIC DENTISTRY	Purpose Child dental anxiety (CDA) and uncooperative dental behaviour are common. We aimed to assess the prevalence of CDA (self- and proxy- reported) in the United Arab Emirates (UAE) children related to their dental behaviour. Methods Data were collected from 312 questionnaires obtained from 156 parent/child (mean age 9.95 +/- 2.17 years) pairs attending a postgraduate dental hospital. Demograp…	2021	22	1		29	40		10.1007/s40368-020-00517-x	http://dx.doi.org/10.1007/s40368-020-00517-x	32170653
455	1	CDAS	1	0	0	Hagman, J; Wide, U; Werner, H; Hakeberg, M	Oral health and oral health behavior in young adults with caries disease	BDJ OPEN	Objective The aim of this study was to describe and analyze oral health, oral health behaviors, and oral health-related quality of life (OHRQoL) in relation to the level of caries disease among caries-active young adults. Material and methods This study presents data from a sample of young adults (n = 135) with active caries disease who were enrolled in a clinical, randomized controlled trial. Th…	2021	7	1				28	10.1038/s41405-021-00084-3	http://dx.doi.org/10.1038/s41405-021-00084-3	34333512
456	2	CDAS	0	0	0	Moslemi, F; Aqassi, A; Hashemipour, MA	PATIENT-DENTIST RELATIONSHIP AND ITS EFFECT ON DENTAL ANXIETY	INTERNATIONAL JOURNAL OF MEDICAL DENTISTRY	Introduction. Anxiety is a limiting factor in patients seeking dental care. This is a physiological factor which patients can hide, representing a complex phenomenon with internal and external influences. External influences are directly or indirectly related to bad experiences, while internal influences may be genetically determined and perhaps are physiological in nature. The aim of this study …	2021	25	3		259	269
457	3	Customized questionnaire	1	0	0	Falak, N; Ahmed, SN; Jan, SSF; Haris; Iqbal, A; Gul, S	Dental Psychological Stress or Phobia among Orthodontic Patients of Mardan	PAKISTAN JOURNAL OF MEDICAL & HEALTH SCIENCES	Objective: To assess the psychological stress or phobia due to dental procedure among patients. Study Design: Descriptive cross-sectional study Place and Duration of Study: Department of Orthodontic, Bacha Khan College of Dentistry/Medical Teaching Institute, Mardan from 1st January 2020 to 31st August 2021. Methodology: One hundred and twenty patients coming for orthodontal treatment with age be…	2021	15	12		3442	3443		10.53350/pjmhs2115123442	http://dx.doi.org/10.53350/pjmhs2115123442
458	2	CDAS;VPT	1	0	0	Smolarek, PD; da Silva, LS; Martins, PRD; Hartman, KD; Bortoluzzi, MC; Chibinski, ACR	The influence of distinct techniques of local dental anesthesia in 9-to 12-year-old children: randomized clinical trial on pain and anxiety	CLINICAL ORAL INVESTIGATIONS	Objectives To evaluate pain, disruptive behavior, and anxiety in children undergoing different local dental anesthetic techniques. Methods This randomized/parallel clinical trial analyzed three groups of patients (9-12 years old) (n = 35) who received infiltrative anesthesia using conventional (CA), vibrational (VBA), and computer-controlled techniques (CCLAD). The outcomes were pain self-percept…	2021	25	6		3831	3843		10.1007/s00784-020-03713-7	http://dx.doi.org/10.1007/s00784-020-03713-7	33715064
459	2	CFSS-DS	1	0	0	Björksved, M; Arnrup, K; Bazargani, SM; Lund, H; Magnusson, A; Magnuson, A; Lindsten, R; Bazargani, F	Open vs closed surgical exposure of palatally displaced canines: a comparison of clinical and patient-reported outcomes-a multicentre, randomized controlled trial	EUROPEAN JOURNAL OF ORTHODONTICS	Objectives: To compare treatment time, patients' perceptions during orthodontic treatment, dental fear and side effects, between open and closed surgical exposures in patients with palatally displaced canines (PDCs). Trial design: Multicentre, randomized controlled trial, with random 1:1 allocation of two parallel groups. Materials and methods: One hundred and twenty patients from three different…	2021	43	5		487	497		10.1093/ejo/cjab015	http://dx.doi.org/10.1093/ejo/cjab015	34114630
460	1	CDAS	1	0	0	Hashemipour, MA; Nosrati, S; Eskandarizadeh, A; Navabi, N; Zeraat-Pisheh, M; Samierad, S; Gandjalikhan-Nassab, A	Anxiety in patients and its relation with patients' psychospiritual behaviors	JOURNAL OF ORAL HEALTH AND ORAL EPIDEMIOLOGY	BACKGROUND AND AIM: The goal of this research was to study the rate of anxiety due to dental procedures in patients referring to dental clinics in Kerman, Iran, according to Corah's DAS and its relation with psychospiritual behaviors. METHODS: The study participants were selected from among those referring to dental offices, dental university, and city clinics and sampling was performed using sim…	2021	10	3		150	159		10.22122/johoe.v10i3.1153	http://dx.doi.org/10.22122/johoe.v10i3.1153
461	1	MDAS	1	0	0	Seshadri, P; Ramani, P	Salivary cortisol: a marker of anxiety in response to different dental treatment procedures: A cross sectional study	JOURNAL OF INTERNATIONAL ORAL HEALTH	Aim: To evaluate and compare the levels of salivary cortisol prior to, during, and after different forms of dental treatment. Materials and Methods: An in-vivo cross-sectional study was designed to study saliva samples from a group of 70 subjects who reported to the Dental Outpatient Department for the estimation of salivary cortisol. The subjects were grouped into seven treatment groups and the …	2021	13	2		129	135		10.4103/jioh.jioh_262_20	http://dx.doi.org/10.4103/jioh.jioh_262_20
462	1	STAI	1	0	0	Santonocito, S; Indelicato, F; Polizzi, A; Palazzo, G	Impact of periodontitis and orthodontic treatment on dental anxiety and self-esteem	MEDITERRANEAN JOURNAL OF CLINICAL PSYCHOLOGY	Background and aims: The concept of dental anxiety related to patients' concerns about the psychosocial impact of their dental appearance has been demonstrated to have a significant influence on the initiation and adherence to certain dental treatments, particularly in adult patients with periodontitis undergoing orthodontic treatment. This study analyze the relationship between dental appearance…	2021	9	1					10.6092/2282-1619/mjcp-2971	http://dx.doi.org/10.6092/2282-1619/mjcp-2971
463	2	FIS	1	0	0	Vidigal, EA; Abanto, J; Leyda, AM; Berti, GO; Aillón, IEV; Corrêa, MSNP; Bönecker, M	Comparison of two behavior management techniques used during mandibular block anesthesia among preschool children: a randomized clinical trial	EUROPEAN ARCHIVES OF PAEDIATRIC DENTISTRY	Purpose To compare the Tell-Show-Do Technique (TSD-T) with Hiding Dental-Needle Technique (HDN-T) based on children's anxiety, pain, and behavior during first-time mandibular block anesthesia. Methods A total of 52 children aged 3-5 years who had never received dental anesthesia and had at least one mandibular primary molar requiring extraction or pulpal therapy were included in the study. Childr…	2021	22	5		773	781		10.1007/s40368-021-00617-2	http://dx.doi.org/10.1007/s40368-021-00617-2	33826087
464	1	MDAS;STAI	1	0	0	Uchino, M; Yamashita, K; Kibe, T; Shidou, R; Kohjitani, A; Sugimura, M	Effects of intravenous sedation on autonomic nerve activity and the psychological state during tooth extraction: A prospective non-randomized controlled trial	ORAL SCIENCE INTERNATIONAL	Purpose: Intravenous sedation is considered to decrease patient anxiety and tension during dental treatment, thereby reducing fluctuations in autonomic nerve activity and the risk of medical emergencies. We hypothesized that intravenous sedation would suppress the sympathetic nervous system during tooth extraction and relieve patient anxiety. Accordingly, the purpose of this study was to investig…	2021	18	2		135	140		10.1002/osi2.1094	http://dx.doi.org/10.1002/osi2.1094
465	2	FIS	1	0	0	Dixit, UB; Moorthy, L	The use of interactive distraction technique to manage gagging during impression taking in children: a single-blind, randomised controlled trial	EUROPEAN ARCHIVES OF PAEDIATRIC DENTISTRY	Purpose To evaluate the effect of interactive distraction technique on the severity of gagging and success of impression taking in children between age 5 and 10 years. Methods This single blind, randomised controlled trial recruited 48 children aged 5-10 years requiring maxillary impressions. Selected children were randomly allocated to one of the two groups: (1) Test group, use of interactive di…	2021	22	2		219	225		10.1007/s40368-020-00582-2	http://dx.doi.org/10.1007/s40368-020-00582-2	33247395
466	1	CDAS	1	0	0	Salih, HM; Al-Nimer, M; Mohammed, NB	Patient's experience with pain influences the pain, anxiety and cardioVisual and Analogue Scale (VAS) cular responses during extraction of tooth	REVISTA LATINOAMERICANA DE HIPERTENSION	Background: Pain and anxiety arc common symptom in dental practice, and they involved in the alteration of the hemodynamic responses. Aim: This study aimed to demonstrate the role of a patient's experience with pain in the hemodynamic responses that observed in the practice of tooth extraction. Materials and Methods: This observational cohort study was carried in the Clinics of Dentistry at the D…	2021	16	1		76	+		10.5281/zenodo.5111001	http://dx.doi.org/10.5281/zenodo.5111001
467	2	FBRS	1	0	0	Alagla, M; Al-Hussyeen, A; Alhowaish, L	Parenting styles and preschool children's behaviour in a Saudi Arabian postgraduate dental setting	EUROPEAN ARCHIVES OF PAEDIATRIC DENTISTRY	Background The parenting style is shifting universally. Children lack the skills needed to deal with life stressful situations like those present in dental setting. Previous studies showed a correlation between parenting style and the child's dental behaviour. No studies have been performed in the Kingdom of Saudi Arabia (KSA) to relate parenting style to child's dental behaviour. The purpose of …	2021	22	2		163	173		10.1007/s40368-020-00540-y	http://dx.doi.org/10.1007/s40368-020-00540-y	32514699
468	2	VPT	1	0	0	Aditya, PVA; Prasad, MG; Nagaradhakrishna, A; Raju, NS; Babu, DN	Comparison of effectiveness of three distraction techniques to allay dental anxiety during inferior alveolar nerve block in children: A randomized controlled clinical trial	HELIYON	Background: Among the numerous methods used to control anxiety, distraction is the most popular method for controlling behavior during dental procedures in children. The present study aimed to use a fidget spinner, kaleidoscope, and virtual reality as distraction techniques individually and observe the effects on the anxiety levels of children subjected to inferior alveolar nerve block (IANB). Me…	2021	7	9				e08092	10.1016/j.heliyon.2021.e08092	http://dx.doi.org/10.1016/j.heliyon.2021.e08092	34632153
469	1	MDAS	0	1	0	Majidi, E; Manshaee, G	Effects of Virtual Reality Exposure Therapy on Dentophobia in Clients of Dental Offices in Isfahan, Tehran, and Shahrekord (Iran)	IRANIAN JOURNAL OF PSYCHIATRY AND BEHAVIORAL SCIENCES	Background: Dentophobia can reduce the number of regular visits to dentists and endanger the oral health of people. New technologies such as virtual reality (VR) can be used in the treatment of psychological problems such as dentophobia. Objectives: The present study aimed to investigate the effectiveness of virtual reality exposure therapy (VRET) on dentophobia in clients of dental offices in th…	2021	15	4				e115684	10.5812/ijpbs.115684	http://dx.doi.org/10.5812/ijpbs.115684
470	2	VPT	1	0	0	Hussain, T; Bajwa, SJ; Ghani, S; Alam, B; Khan, MA; Durrani, A	Dental Anxiety Measurement of Children in Abbottabad Using Audio Visual System	PAKISTAN JOURNAL OF MEDICAL & HEALTH SCIENCES	Aim: To measure the anxiety and fear in children while visiting dentist and to observe effectiveness of audiovisual assistance to overcome anxiety Study design: Qualitative study Place and duration of study the study is done in Rehmat Memorial Hospital Abbottabad department of operative dentistry, affiliated with Women Medical and Dental College Abbottabad, from December 2014 to February 2017. Me…	2021	15	7		1633	1636		10.53350/pjmhs211571633	http://dx.doi.org/10.53350/pjmhs211571633
471	2	FIS	1	0	0	AlDhelai, TA; Khalil, AM; Elhamouly, Y; Dowidar, KML	Influence of active versus passive parental presence on the behavior of preschoolers with different intelligence levels in the dental operatory: a randomized controlled clinical trial	BMC ORAL HEALTH	Background Dental fear and anxiety still pose the most common factors proposed for the child's negative behavior in the dental operatory. Intelligence has an impact on the children's communication, feelings, and responsiveness to dental situations. The benefits of parental presence on reinforcing the child's behavior during dental treatment are still debatable. This study aimed to assess the effe…	2021	21	1				420	10.1186/s12903-021-01781-z	http://dx.doi.org/10.1186/s12903-021-01781-z	34454468
472	2	MCDAS	1	0	0	Muzumdar, PG; Bendgude, V; Mathur, A	Comparative Evaluation of Pain Related Behavior During Administration of Local Anesthesia Using the Conventional Syringe and the Computerized Controlled Local Anesthetic Device in Children Exhibiting Different Levels of Anxiety: In vivo Study	JOURNAL OF PHARMACEUTICAL RESEARCH INTERNATIONAL	Background: Pain experienced during dental procedures evolves into negative attitude towards dentistry, which is projected as anxiety and fear of the child. Administration of local anesthesia (L.A) although an intervention to render painless procedures, in itself causes pain by its conveyance. Wand (R) (Milestone Scientific, Livingston, NJ, USA) is a system introduced to decrease soreness in the …	2021	33	41A		285	294		10.9734/JPRI/2021/v33i41A32328	http://dx.doi.org/10.9734/JPRI/2021/v33i41A32328
473	2	CFSS-DS	1	0	0	Katsouda, M; Coolidge, T; Simos, G; Kotsanos, N; Arapostathis, KN	Gagging and cooperation in 4-12-year-old children over a series of dental appointments	EUROPEAN ARCHIVES OF PAEDIATRIC DENTISTRY	Purpose The purposes were to evaluate if gagging can affect children's cooperation with treatment, investigate possible changes in gagging and study factors that can predict children's behaviour over dental treatment. Methods 255 children aged 4-12 years, needing at least three consecutive dental appointments, completed the Children's Fear Survey Schedule-Dental Subscale before examination. The G…	2021	22	5		937	946		10.1007/s40368-021-00654-x	http://dx.doi.org/10.1007/s40368-021-00654-x	34357563
474	1	DFS	1	0	0	Pasiga, BD	Relationship Knowledge Transmission of COVID-19 and Fear of Dental Care During Pandemic in South Sulawesi, Indonesia	PESQUISA BRASILEIRA EM ODONTOPEDIATRIA E CLINICA INTEGRADA	Objective: To determine the relationship of transmission of COVID-19 virus knowledge with dental care during a pandemic. Material and Methods: Online questionnaire using Google forms distributed through social media (WhatsApp groups, Facebook, line groups) using a combination of convenience and snowball sampling. The level of knowledge about coronavirus transmission was measured using a questionn…	2021	21					e0148	10.1590/pboci.2021.017	http://dx.doi.org/10.1590/pboci.2021.017
475	2	Customized questionnaire	1	0	0	Sîrghe, A; Mihalas, E; Dragomir, B; Barceanu, T; Baciu, G; Savin, C	CONSIDERATIONS ON THE PERCEPTION OF THE DENTAL OFFICE AMONG A GROUP OF 4-12 YEAR OLD CHILDREN	ROMANIAN JOURNAL OF ORAL REHABILITATION	The aim of the present study was to assess how children of different age stages perceive the dental office and certain dental procedures. Materials and methods. The study was carried on a group of 70 children chronologically aged 4-12 years old by completing a questionnaire The questionnaire evaluated the participants past experience regarding: dental office environment, and various dental treatm…	2021	13	3		231	239
476	1	MDAS	1	0	0	da Cunha, RS; Amorim, KS; Gercina, AC; de Oliveira, ACA; Menezes, LD; Groppo, FC; Souza, LMA	Herbal medicines as anxiolytics prior to third molar surgical extraction. A randomized controlled clinical trial	CLINICAL ORAL INVESTIGATIONS	Objectives This study aimed to compare the effects of Passiflora incarnata, Erythrina mulungu, and midazolam in controlling anxiety in patients undergoing mandibular third molar extraction. Methods The volunteers underwent extraction of their third mandibular molars in a randomized, placebo-controlled, triple-blind, and parallel clinical trial. Passiflora incarnata (500 mg), Erythrina mulungu (50…	2021	25	3		1579	1586		10.1007/s00784-020-03468-1	http://dx.doi.org/10.1007/s00784-020-03468-1	32951121
477	2	MYPSS	0	0	0	Ko, YC; Chou, AH; Wu, CF; Chen, J; Chen, CY	Using Guided Imagery to Relieve the Anxiety of Preschool Children Undergoing Dental Procedures	JOURNAL OF PERIANESTHESIA NURSING	Purpose: Negative experiences in dental clinics can induce anxiety in patients, and the effects are particularly pronounced in children. When behavior guidance methods (eg, direct observation, tell-show-do, and ask-tell-ask) fail, general anesthesia is an important alternative; however, the procedure of anesthesia can also induce fear and anxiety. This study assessed the effectiveness of guided i…	2021	36	1		18	23		10.1016/j.jopan.2020.04.007	http://dx.doi.org/10.1016/j.jopan.2020.04.007	32917508
478	1	VAS;STAI	1	0	0	Yilmaz, H; Konca, FA; Aydin, MN	An Updated Comparison of Current Impression Techniques Regarding Time, Comfort, Anxiety, and Preference: A Randomized Crossover Trial	TURKISH JOURNAL OF ORTHODONTICS	Objective: To compare digital and conventional impressions in terms of impression time, and comfort, anxiety, and preference of the patients. Methods: Digital scans (Trios 3 Cart) and conventional impressions (irreversible hydrocolloid material, hand-mixed) were randomly performed on 39 patients by a single experienced operator at 14-21-day intervals (crossover design). The impression time, comfo…	2021	34	4		227	233		10.5152/TurkJOrthod.2021.21025	http://dx.doi.org/10.5152/TurkJOrthod.2021.21025	35110223
479	2	VAS;VBRS	1	0	0	Vanhée, T; Tassignon, C; Porta, P; Bottenberg, P; Charles, T; Vanden Abbeele, A	Behavior of Children during Dental Care with Rubber Dam Isolation: A Randomized Controlled Study	DENTISTRY JOURNAL	Background: The establishment of the dental dam improves dentist working conditions and patient protection. The purpose of this study was to analyze the behavior of the child during dental care with or without a dam. Methods: In this interventional randomized study, 51 patients are divided into two groups, one with a rubber dam and the other with cotton roll isolation. Their behavior was observed…	2021	9	8				89	10.3390/dj9080089	http://dx.doi.org/10.3390/dj9080089	34436001
480	2	CFSS-DS	1	0	0	Volpato, LER; Dos Santos, LA; Gialain, IO; Neves, ATSD; Aranha, AMF	The Preference of Children and their Parents About the Pediatric Dentist's Appearance	PESQUISA BRASILEIRA EM ODONTOPEDIATRIA E CLINICA INTEGRADA	Objective: To analyze whether children and their parents prefer a particular professional coat worn by the dentist and whether these preferences are influenced by their gender or level of anxiety. Material and Methods: Standardized images of male and female models dressed with different coats were shown to 400 pairs of 5-12 year-old children and respective parents and they were asked to point the…	2021	21					e0268	10.1590/pboci.2021.125	http://dx.doi.org/10.1590/pboci.2021.125
481	1	MDAS	0	0	0	Hao, YC; Zhang, ZQ; Meng, Y	Application Effect of Computer-Assisted Local Anesthesia in Patient Operation	CONTRAST MEDIA & MOLECULAR IMAGING	In order to avoid the psychological harm caused by pain to patients, in this study, the application effect of computer-assisted local anesthesia in patient surgery was studied. In this method, 72 patients with hypertension, 35 males and 37 females, aged 53-83 years, with an average age of 70.8 +/- 1.3 years, were selected for appointment tooth extraction in the department of stomatology from Janu…	2021	2021					8643867	10.1155/2021/8643867	http://dx.doi.org/10.1155/2021/8643867	34867116
482	2	SAID	1	1	0	Maior, GBS; Mayer, TMAD; do Nascimento, MG; Jones, L; Colares, V	Translation, Cross-cultural Adaptation and Reliability Analysis of the Survey of Anxiety and Information for Dentists (SAID) among Brazilian Adolescents	PESQUISA BRASILEIRA EM ODONTOPEDIATRIA E CLINICA INTEGRADA	Objective: To translate, perform a cross-cultural adaptation and reliability analysis of the Survey of Anxiety and Information for Dentists (SAID) for use with Brazilian adolescents. Material and Methods: The SAID was translated into Brazilian Portuguese and back-translated to English. An expert committee compared both versions and examined their equivalence. Then, a face validation was performed…	2021	21					e210037	10.1590/pboci.2021.148	http://dx.doi.org/10.1590/pboci.2021.148
483	2	CFSS-DS;DFS	1	1	0	Nelson, CI; Wright, CD; Brumbaugh, JT; Neiswanger, K; Crout, RJ; Lilly, CL; Marazita, ML; McNeil, DW	Predictors of use of dental care by children in north-central Appalachia in the USA	PLOS ONE	Use of dental services in childhood, especially preventive care, is associated with many important oral health outcomes throughout life. The Andersen behavioral model of healthcare utilization posits that predisposing characteristics, enabling resources, and need factors predict utilization in oral and other healthcare domains. Inequities that produce lower utilization of dental services in north…	2021	16	7				e0250488	10.1371/journal.pone.0250488	http://dx.doi.org/10.1371/journal.pone.0250488	34292949
484	2	VAS	1	0	0	Anabuki, AA; Corrêa-Faria, P; Batista, AC; Costa, LR	Paediatric dentists' stress during dental care for children under sedation: a cross-sectional study	EUROPEAN ARCHIVES OF PAEDIATRIC DENTISTRY	Purpose The knowledge of the stress related to the practice of paediatric dentistry is scarce. The aim of this study was to verify the stress perceived by paediatric dentists related to young children's dental treatment under sedation and their association with child's behaviour and other independent variables. Methods A cross-sectional repeated measures study was performed with four paediatric d…	2021	22	2		301	306		10.1007/s40368-020-00565-3	http://dx.doi.org/10.1007/s40368-020-00565-3	33025398
485	2	MCDASf	1	0	0	Charowski, M; Wells, MH; Dormois, L; Fernandez, JA; Scarbecz, M; Maclin, M	A Randomized Controlled Pilot Study Examining Effects of Animal Assisted Therapy in Children Undergoing Sealant Placement	PEDIATRIC DENTISTRY	Purpose: The purpose of this study was to examine the effects of a companion canine on physiologic responses, discomfort level, and behavior in children undergoing sealant placement using a dental isolation system (Isodry (R)). Methods: Forty-seven healthy six- to 10-year-olds who needed sealants were randomly assigned to a control group (N=23) or experimental group (N=24) that utilized an emotio…	2021	43	1		10	16				33662243
486	2	MDAS;VPT	1	0	0	Guinot, F; Mercadé, M; Oprysnyk, L; Veloso, A; Boj, JR	Comparison of active versus passive audiovisual distraction tools on children's behaviour, anxiety and pain in paediatric dentistry: a randomised crossover clinical trial	EUROPEAN JOURNAL OF PAEDIATRIC DENTISTRY	Aim To determine the effect of active distraction when playing PlayStation (R) video games, compared to passive distraction when watching a cartoon with audiovisual eyeglasses, on parental perception of patients' anxiety, and children's anxiety, pain, behaviour and heart rate during restorative procedures in paediatric dentistry. Materials and methods Study design: Randomised crossover clinical t…	2021	22	3		230	236		10.23804/ejpd.2021.22.03.10	http://dx.doi.org/10.23804/ejpd.2021.22.03.10	34544253
487	2	CFSS-DS	1	0	0	Ran, LK; Zhao, N; Fan, L; Zhou, PP; Zhang, C; Yu, C	Application of virtual reality on non-drug behavioral management of short-term dental procedure in children	TRIALS	Background: Due to the inherent characteristics of immersion, imagination, and interactivity in virtual reality (VR), it might be suitable for non-drug behavior management of children in dental clinics. The purpose of this trial was to measure the role of VR distraction on behavior management in short-term dental procedures in children. Methods: A randomized clinical trial design was carried out …	2021	22	1				562	10.1186/s13063-021-05540-x	http://dx.doi.org/10.1186/s13063-021-05540-x	34425901
488	2	CFSS-DS	1	0	0	de Amorim, CS; Coqueiro, RD; de Menezes, BS; Lima, SOAS; Maia, LC; Pithon, MM	Perception Regarding Pediatric Dentist's Appearance and Factors Influencing the Child's Responses	JOURNAL OF CLINICAL PEDIATRIC DENTISTRY	Objective: To develop, validate, and apply an instrument for assessing the children's perception regarding pediatric dentist's appearance, based upon the influence of age, gender, previous dental experience, and anxiety. Study design: Images and a nine-item questionnaire were developed. The acceptability, convergent-construct validity, and reliability based on reproducibility and internal consist…	2021	45	2		90	97		10.17796/1053-4625-45.2.4	http://dx.doi.org/10.17796/1053-4625-45.2.4	33951165
489	1	DFS	1	1	0	Arias, MC; McNeil, DW	Smartphone-based exposure treatment for dental phobia: a pilot randomized clinical trial	JOURNAL OF PUBLIC HEALTH DENTISTRY	Objectives High levels of dental care-related fear/anxiety, as well as phobia, result in delay or avoidance of dental care, which is associated with poorer oral and overall health. Both pharmacotherapeutic and psychosocial methods are available to treat those with high levels of dental fear/anxiety or phobia, but they are infrequently used and not easily accessed. Smartphones are a potential vehi…	2020	80	1		23	30		10.1111/jphd.12340	http://dx.doi.org/10.1111/jphd.12340	31583708
490	1	MDAS	1	0	0	Stan, D; Voicu, DF	Dental Fear - Prevalence and Ways to Combat It	BRAIN-BROAD RESEARCH IN ARTIFICIAL INTELLIGENCE AND NEUROSCIENCE	The fear of the dentist; dental anxiety and dental phobia continue to concern the medical world, seeking to elucidate the causes, calculate the prevalence and its implications on the oral health of the population, as well as identify the most effective methods to combat it. The surrey included 208 patients, who were treated and investigated, in the period 2018-2019. The questionnaire consisted of…	2020	11	1	2	51	56		10.18662/brain/11.1Sup2/38	http://dx.doi.org/10.18662/brain/11.1Sup2/38
491	1	MDAS	1	0	0	Rehman, K; Karim, AA; Mohiuddin, S; Zaidi, AB	PSYCHOMETRIC ASSESSMENT OF DENTAL PHOBIA AND TREATMENT DEFERRAL AMONG UNDERGRADUATE STUDENTS OF HEALTH SCIENCES: A CROSS SECTIONAL STUDY	KHYBER MEDICAL UNIVERSITY JOURNAL-KMUJ	OBJECTIVE: To determine the association of dental anxiety and mental health among undergraduate students of health-care profession with delays in seeking dental treatment. METHODS: This cross-sectional study was performed on 400 undergraduate students attending Ziauddin College of Dentistry, Karachi, Pakistan. The sample was selected through non-probability convenience sampling from age group bet…	2020	12	3		216	220		10.35845/kmuj.2020.18992	http://dx.doi.org/10.35845/kmuj.2020.18992
492	1	CDAS	1	1	0	Pitulaj, A; Rajba, B; Andrzejewska, B; Kiejna, A; Dominiak, M	Psychometric validation of Corah's DAS in the Polish population	ADVANCES IN CLINICAL AND EXPERIMENTAL MEDICINE	Background. Corah's DAS is one of the most popular psychological scales used for diagnosing odontophobia worldwide. Despite being used by Polish researchers, it has never been validated in the Polish population. Also, there are no similar tools that could be used by dentists for screening. Objectives. The aim of this study was to validate and present the psychometric properties of the DAS adapted…	2020	29	1		45	49		10.17219/acem/111818	http://dx.doi.org/10.17219/acem/111818	31965763
493	1	MDAS	1	0	0	Nazir, M; Alhareky, M	Dental Phobia among Pregnant Women: Considerations for Healthcare Professionals	INTERNATIONAL JOURNAL OF DENTISTRY	Objective. To report the prevalence of dental phobia and associated factors among pregnant women. Materials and Methods. This cross-sectional study included pregnant women visiting hospitals in Dhahran, Khobar, and Dammam in Saudi Arabia. The MDAS was used to assess dental anxiety and phobia. The score of MDAS ranges from 5 to 25, and a cutoff value of 19 was used to identify participants with de…	2020	2020					4156165	10.1155/2020/4156165	http://dx.doi.org/10.1155/2020/4156165	32351567
494	2	CFSS-DS	1	0	0	Dahal, S; Shrestha, A; Bhagat, T	Prevalence of Dental Fear among 6-15 Years Old School Children	JOURNAL OF NEPAL MEDICAL ASSOCIATION	Introduction: Odontophobia or dental fear is a unique phobia with special psychosomatic components that impact on the dental health of the odontophobia persons. It is well documented that dental fear has a significant impact on dental care utilization behaviors. The objective of this study was to find out the level of dental fear among school children studying in government schools of Dharan, Nep…	2020	58	221		33	38		10.31729/jnma.4791	http://dx.doi.org/10.31729/jnma.4791	32335637
495	2	DAQ	1	0	0	Soares, FC; Lima, RA; Salvador, DM; de Barros, MVG; Dahllöf, G; Colares, V	Reciprocal longitudinal relationship between dental fear and oral health in schoolchildren	INTERNATIONAL JOURNAL OF PAEDIATRIC DENTISTRY	Background No longitudinal study has evaluated the mutual relationship between dental fear and oral health in the same investigation. Aim To evaluate the reciprocal longitudinal relationship between dental fear and oral health in schoolchildren. Design This longitudinal study monitored 416 Brazilian children aged 5-7 years of age at baseline for 2 years. The decayed, filled and missing teeth were…	2020	30	3		286	292		10.1111/ipd.12598	http://dx.doi.org/10.1111/ipd.12598	31773843
496	1	DAQ;IDAF-4C+	1	0	0	Yokota, K; Yu, SW; Tan, T; Anderson, J; Stormon, N	The extent and nature of dental anxiety in Australians experiencing homelessness	HEALTH & SOCIAL CARE IN THE COMMUNITY	High dental anxiety is a major barrier to accessing dental care and has been found to be experienced to a greater extent in the homeless population. No studies have investigated the extent and nature of dental anxiety in Australians experiencing homelessness and was the aim of this study. Participants were recruited from four not-for-profit organisations in inner Brisbane using convenience and sn…	2020	28	6		2352	2361		10.1111/hsc.13056	http://dx.doi.org/10.1111/hsc.13056	32511864
497	1	DFS	1	0	0	Strom, K; Skaare, AB; Willumsen, T	Dental anxiety in 18-year-old Norwegians in 1996 and 2016	ACTA ODONTOLOGICA SCANDINAVICA	Objective: To estimate the prevalence of dental anxiety, and to explore factors that may increase the risk of reporting dental anxiety among 18-year-old Norwegians in 2016. A further objective was to report changes in dental anxiety since 1996. Material and methods: An anonymous survey from a strategic sample of upper secondary students (n = 351) in 2016 with high response rate (93%) was compared…	2020	78	1		13	19		10.1080/00016357.2019.1637933	http://dx.doi.org/10.1080/00016357.2019.1637933	31287346
498	3	MDAS	1	0	0	Wong, HM; Zhang, YY; Perfecto, A; McGrath, CPJ	Dental fear association between mothers and adolescents-a longitudinal study	PEERJ	Aim: To assess the longitudinal association between adolescents' and their mothers' dental fear. Study Design: A longitudinal questionnaire survey study. Methods: A randomized sample of 12-year-old adolescents were selected from local Hong Kong schools. Adolescents and their mothers self-completed the MDAS. The sociodemographic background of the mothers and the oral health habits of the adolescen…	2020	8					e9154	10.7717/peerj.9154	http://dx.doi.org/10.7717/peerj.9154	32440376
499	1	IDAF-4C+	1	0	0	Svensson, L; Hakeberg, M; Wide, U	Evaluating the validity of theIDAF-4C+ in adults with severe dental anxiety	EUROPEAN JOURNAL OF ORAL SCIENCES	Dental anxiety is a common condition with severe consequences for oral health and health-related quality of life. The aim of this study was to evaluate the recently developed self-report scale Index of Dental Anxiety and Fear (IDAF-4C(+)) in adults with severe dental anxiety. A sample of 147 adults (age 20-71 yr) with severe dental anxiety completed a questionnaire including the IDAF-4C(+)and thr…	2020	128	5		423	428		10.1111/eos.12731	http://dx.doi.org/10.1111/eos.12731	33463781
500	1	CDAS;DFS;VAS	1	0	0	Blumer, S; Peretz, B; Yukler, N; Nissan, S	Dental Anxiety, Fear and Anxiety of Performing Dental Treatments among Dental Students during Clinical Studies	JOURNAL OF CLINICAL PEDIATRIC DENTISTRY	Purpose: Dental student's dental anxiety may negatively affect patient's attitude towards dental treatment. We evaluated dental anxiety among dental students in different clinical stage of their studies. We assessed the student's anxiety prior to treating patients. Study design: A cross-sectional study. Fourth to sixth-year dental students completed questionnaires containing: 1) DAS; 2) DFS; and …	2020	44	6		407	411		10.17796/1053-4625-44.6.3	http://dx.doi.org/10.17796/1053-4625-44.6.3	33378462
501	2	CFSS-DS	1	0	0	Cebalo, N; Negovetic-Vranic, D; Kes, VB	The Effect of Transcutaneous Electric Nerve Stimulation (TENS) on Anxiety and Fear in Children Aged 9-14 Years	ACTA STOMATOLOGICA CROATICA	Introduction: Dental fear or dental phobia is caused by previous unpleasant dental experiences and pain. It can result in delaying or avoiding dental visits. Most often it leads to individuals avoiding visiting the dentist until physical pain completely impairs the quality of life. Objectives: Transcutaneous electrical nerve stimulation (TENS) is a method of pain relief involving the use of a mil…	2020	54	4		412	419		10.15644/asc54/4/8	http://dx.doi.org/10.15644/asc54/4/8	33642605
502	1	MDAS	1	0	1	Hagqvist, O; Tolvanen, M; Rantavuori, K; Karlsson, L; Karlsson, H; Lahti, S	Changes in dental fear and its relations to anxiety and depression in the FinnBrain Birth Cohort Study	EUROPEAN JOURNAL OF ORAL SCIENCES	This study aimed to: (i) evaluate short-term changes in dental fear during a 9-month period among women and men, and (ii) evaluate whether the course and magnitude of changes in dental fear were associated with changes in depression and anxiety. The longitudinal data of the FinnBrain Birth Cohort Study were used. Out of 3808 women and 2623 men, 1984 women and 1082 men filled in the MDAS at gestat…	2020	128	5		429	435		10.1111/eos.12736	http://dx.doi.org/10.1111/eos.12736	32875623
503	3	MDAS	1	0	0	AlAssadi, DR; Alduhaimi, NI; AlSaadoun, FG; Almarzuqi, WH; Alenezi, MA; Binhayyan, FM; Kotha, SB	ASSESSMENT OF DENTAL ANXIETY AMONG THE ADOLESCENT PATIENTS VISITING THE PRIVATE UNIVERSITY UNDERGRADUATE DENTAL CLINICS IN RIYADH CITY, SAUDI ARABIA	ANNALS OF DENTAL SPECIALTY	Background: Dental anxiety among children and adolescence is correlated with a sequence of uncooperative or troubling behaviors. The purpose of this study was to assess the prevalence and factors affecting dental anxiety among adolescent patients seeking dental treatment by undergraduate dental students in the college of dentistry, Riyadh Elm University, Riyadh, Saudi Arabia. Materials and Method…	2020	8	4		81	86
504	2	CFSS-DS;MCDAS-f	1	0	0	Leko, J; Skrinjaric, T; Gorseta, K	Reliability and Validity of Scales for Assessing Child Dental Fear and Anxiety	ACTA STOMATOLOGICA CROATICA	Children with high dental anxiety display uncooperative behavior during dental procedures. Different self-assessment questionnaires are in use to estimate the prevalence of dental fear and anxiety (DFA) in children but they need to be tested for reliability and validity in different populations. Objectives: The aim of this study was to test the reliability and validity of two scales for the asses…	2020	54	1		22	31		10.15644/asc54/1/3	http://dx.doi.org/10.15644/asc54/1/3	32523154
505	2	Single Likert item	1	0	0	Pohjola, V; Lahti, S; Rantala, H; Tolvanen, M	Tobacco use and dental fear among 15-16 year-old adolescents in Finland	COMMUNITY DENTAL HEALTH	Objective: The aim of this cross-sectional study was to evaluate the association between tobacco use and dental fear when adjusting for gender, parent's level of education and oral health habits. Material and methods: This secondary analysis used questionnaire data from 15- and 16-year-old adolescents and their parents (n=2486). Ninety-four percent of the adolescents and 73% of the parents respon…	2020	37	1		22	25		10.1922/CDH_4630Pohjola04	http://dx.doi.org/10.1922/CDH_4630Pohjola04	32031344
506	1	MDAS	1	0	0	Lahti, S; Suominen, A; Freeman, R; Lähteenoja, T; Humphris, G	Virtual Reality Relaxation to Decrease Dental Anxiety: Immediate Effect Randomized Clinical Trial	JDR CLINICAL & TRANSLATIONAL RESEARCH	Introduction: Dental anxiety is common and causes symptomatic use of oral health services. Objectives: The aim was to study if a short-term virtual reality intervention reduced preoperative dental anxiety. Methods: A randomized controlled single-center trial was conducted with 2 parallel arms in a public oral health care unit: virtual reality relaxation (VRR) and treatment as usual (TAU). The VRR…	2020	5	4		312	318	2380084420901679	10.1177/2380084420901679	http://dx.doi.org/10.1177/2380084420901679	31962052
507	3	DFS	1	0	0	Rajeev, A; Patthi, B; Janakiram, C; Singla, A; Malhi, R; Kumari, M	Influence of the previous dental visit experience in seeking dental care among young adults	JOURNAL OF FAMILY MEDICINE AND PRIMARY CARE	Introduction: Dental fear is one of the highly prevalent types of fear which deters patients from seeking dental cares. Aim: This study aims to assess the influence of a previous dental visit experience for seeking dental care among adults. Methodology: Young adults (n = 150, 15-26 years) with previous dental visit for care were selected randomly among outpatients' visit in tertiary dental teachi…	2020	9	2		609	613		10.4103/jfmpc.jfmpc_1109_19	http://dx.doi.org/10.4103/jfmpc.jfmpc_1109_19	32318390
508	2	FBRS	1	0	0	Yon, MJY; Chen, KJY; Gao, SSQ; Duangthip, D; Lo, ECM; Chu, CH	Dental Fear and Anxiety of Kindergarten Children in Hong Kong: A Cross-Sectional Study	INTERNATIONAL JOURNAL OF ENVIRONMENTAL RESEARCH AND PUBLIC HEALTH	Objectives: The objectives of this cross-sectional study were to investigate the fear level of kindergarten children in the general population during dental outreach in a familiar kindergarten setting, and to explore the factors associated with the dental fear of kindergarten children. Method: Consecutive sampling method was used to select kindergarten children aged 3 to 5 to participate in a que…	2020	17	8				2827	10.3390/ijerph17082827	http://dx.doi.org/10.3390/ijerph17082827	32325972
509	2	FIS	1	0	0	Obadiah, I; Subramanian, EMG	Effect of a Relaxation Training Exercise on Behaviour, Anxiety and Pain During Administration of Intra-Oral Local Anaesthesia in Children of Age 6 to 12 years: Randomized Controlled Trial	JOURNAL OF RESEARCH IN MEDICAL AND DENTAL SCIENCE	Dental fear not only stands in the way of rendering proper care to the patient but also is stressful for the pediatric dentist as the treatment might require more time and resources. Because of these and many more reasons, behaviour guidance and management of the dental fear and anxiety is an essential part in rendering dental care to pediatric patients. The aim of the study is to evaluate the ef…	2020	8	7		364	370
510	1	MDAS	0	1	0	Wu, L; Buchanan, H	Translation and validation of the Revised Dental Beliefs Survey (DBS-R) in China	PSYCHOLOGY HEALTH & MEDICINE	Patient perceptions of behaviours and attitudes of dentists are associated with dental fear and poor dental attendance in Western countries. However, there is a paucity of research exploring patient perceptions of the dentist in China. One reason for this may be the lack of a valid and reliable scale in Chinese (Standard Mandarin) to measure this. This study aimed to translate the Revised Dental …	2020	25	7		812	823		10.1080/13548506.2019.1668568	http://dx.doi.org/10.1080/13548506.2019.1668568	31558034
511	1	MDAS	0	0	1	Pylinska-Dabrowska, D; Starzynska, A; Cubala, WJ; Ragin, K; Alterio, D; Jereczek-Fossa, BA	Psychological Functioning of Patients Undergoing Oral Surgery Procedures during the Regime Related with SARS-CoV-2 Pandemic	JOURNAL OF CLINICAL MEDICINE	The coronavirus pandemic has become a huge global challenge medically, economically and psychologically. The COVID-19 pandemic shows that the population can experience general psychological distress. The sanitary regime in dental offices and lack of vaccine for coronavirus may have an impact on the level of dental anxiety among patients undergoing oral surgery procedures. A clinical study was con…	2020	9	10				3344	10.3390/jcm9103344	http://dx.doi.org/10.3390/jcm9103344	33081004
512	1	IDAF-4C+	1	0	0	Farid, H; Pasha, L; Majeed, M	Psychometric Assessment of the Urdu Version of the Index of Dental Anxiety and Fear	MALAYSIAN JOURNAL OF MEDICAL SCIENCES	Background: The objective of the current study was to adapt the Index of Dental Anxiety and Fear (IDAF-4C) in the Urdu language and measure its validity and reliability. Methods: Original English questionnaire of IDAF-4C was translated into Urdu language by a panel of dentists and language experts (Urdu and English) followed by critical evaluation, modification and back translation into English l…	2020	27	2		112	119		10.21315/mjms2020.27.2.12	http://dx.doi.org/10.21315/mjms2020.27.2.12	32788847
513	2	MDAS	1	0	0	Shivanna, V; Jain, Y; Valluri, R; Birra, V; Kumar, V; Ealla, KKR	Estimation of dental anxiety levels before and after dental visit in children with visual impairment using MDAS in braille text	JOURNAL OF INTERNATIONAL SOCIETY OF PREVENTIVE AND COMMUNITY DENTISTRY	Objective: Dental anxiety and fear of dental treatment in special children has been recognized as a public health dilemma. Dental anxiety (being the fear of unknown in a dental setting) would definitely have a substantial effect on the children with visual impairment. Assessment of the dental anxiety makes it possible to design intervention programs aimed at reducing the anxiety levels in childre…	2020	10	1		76	84		10.4103/jispcd.JISPCD_361_19	http://dx.doi.org/10.4103/jispcd.JISPCD_361_19	32181224
514	1	MDAS	1	0	0	Kilinç, Y; Ergüven, SS; Senel, FC; Karaoglanoglu, S	Evaluation of Dental Anxiety Before Oral Surgery in Epileptic Patients	JOURNAL OF BASIC AND CLINICAL HEALTH SCIENCES	Purpose: This study aimed to assess dental anxiety levels, thereby identifying factors which may contribute to dental anxiety in epileptic patients undergoing oral surgery procedures. Methods: Questionnaires were handed out to 85 epileptic patients before the planned oral surgery procedures. The assessment of dental anxiety levels was carried out with MDAS and questions regarding dental anxiety. …	2020	4	2		118	122		10.30621/jbachs.2020.844	http://dx.doi.org/10.30621/jbachs.2020.844
515	2	ACDAS	1	0	0	Vlad, R; Pop, AM; Olah, P; Monea, M	The Evaluation of Dental Anxiety in Primary School Children: A Cross-Sectional Study from Romania	CHILDREN-BASEL	Current data report that high levels of dental anxiety in children have a negative impact on oral health. The aim of this study was to measure dental anxiety, based on the Abeer Children DAS (ACDAS) used as a self-reported measure and to correlate its values with the salivary cortisol levels. The study was conducted in 2019 and included 389 children aged 6-9 years old; evaluation of dental anxiet…	2020	7	10				158	10.3390/children7100158	http://dx.doi.org/10.3390/children7100158	33023083
516	1	MDAS	1	0	0	Onwuka, CI; Udeabor, SE; Al-Hunaif, AM; Al-Shehri, WAK; Al-Sahman, LA	Does Preoperative Dental Anxiety Play a Role in Postoperative Pain Perception After Third Molar Surgery?	ANNALS OF AFRICAN MEDICINE	Background: Surgical removal of the impacted third molar is associated with inflammatory morbidities which include swelling, trismus, and pain. Pain is the most common postsurgical morbidity associated with third molar surgery. It remains an important factor in patients' perception of recovery after third molar surgery with dental anxiety reported to exert influence on its threshold. Objective: T…	2020	19	4		269	273		10.4103/aam.aam_68_19	http://dx.doi.org/10.4103/aam.aam_68_19	33243951
517	2	DAQ	1	0	0	Cademartori, MG; da Rosa, DP; Brancher, LC; Costa, VPP; Goettems, ML	Association of Dental Anxiety with Psychosocial Characteristics among Children Aged 7-13 Years	PESQUISA BRASILEIRA EM ODONTOPEDIATRIA E CLINICA INTEGRADA	Objective: To identify psychosocial characteristics associated with dental anxiety in children aged 7-13 years in the dental setting. Material and Methods: This cross-sectional study was conducted with children aged 7-13 years attended at the Dentistry School of Pelotas, Brazil. Data collection was based on a questionnaire administered to mothers and children, and the behavior of children during …	2020	20					e4635	10.1590/pboci.2020.028	http://dx.doi.org/10.1590/pboci.2020.028
518	3	MDAS;MCDAS	1	0	0	Esa, R; Jamaludin, M; Yusof, ZYM	Impact of maternal and child dental anxiety on oral health-related quality of life of 5-6-year-old preschool children	HEALTH AND QUALITY OF LIFE OUTCOMES	Background There is a lack of evidence with regards to the association between both maternal and child dental anxiety and the mother's perception of her child's oral health-related quality of life (COHRQoL). The aim of this study was to investigate the association of maternal and child dental anxiety with COHRQoL and the effect of demographic factors as moderators in this relationship. In additio…	2020	18	1				319	10.1186/s12955-020-01565-z	http://dx.doi.org/10.1186/s12955-020-01565-z	32993663
519	2	MCDAS	1	0	0	Xiang, BL; Wong, HM; Perfecto, AP; McGrath, CPJ	Modelling health belief predictors of oral health and dental anxiety among adolescents based on the Health Belief Model: a cross-sectional study	BMC PUBLIC HEALTH	BackgroundA vicious cycle exists between dental anxiety, oral health behaviors and oral health status. Based on previous research, psychological factors of the Health Belief Model (HBM) are associated with oral health behaviors and oral health, and are likely involved in this cycle. However, little is known about the relationship between HBM factors and dental anxiety of adolescents. The purpose …	2020	20	1				1755	10.1186/s12889-020-09784-1	http://dx.doi.org/10.1186/s12889-020-09784-1	33228621
520	2	DAQ	1	0	0	Silveira, ER; Costa, VPP; Goettems, ML; Ardenghi, TM; Azevedo, MS; Correa, MB; Demarco, FF	The impact of cyberbullying on schoolchildren's dental anxiety in Brazil: A cross-sectional multi-level study	COMMUNITY DENTISTRY AND ORAL EPIDEMIOLOGY	Objectives This cross-sectional study assessed the correlation between individual and school-related social environment variables with dental anxiety in Brazilian schoolchildren aged 8-12 years. Methods A sample of children from 20 private and public schools (n = 1211) from Pelotas, Brazil, were selected. Socioeconomic data were collected from parents, and data regarding children characteristics …	2020	48	5		440	446		10.1111/cdoe.12557	http://dx.doi.org/10.1111/cdoe.12557	32562307
521	2	MDAS	1	0	0	Wong, HM; Peng, SM; Perfecto, A; McGrath, CPJ	Dental anxiety and caries experience from late childhood through adolescence to early adulthood	COMMUNITY DENTISTRY AND ORAL EPIDEMIOLOGY	Objective To assess the association between dental anxiety and caries experience from late childhood through adolescence and into early adulthood (12, 15 and 18 years old, respectively). Methods A prospective cohort study was conducted among a population-representative sample of Chinese in Hong Kong. A baseline survey was conducted at age 12 and follow-up assessments were completed at ages 15 and…	2020	48	6		513	521		10.1111/cdoe.12563	http://dx.doi.org/10.1111/cdoe.12563	32683779
522	2	CFSS-DS;FIS	1	0	0	Tollili, C; Katsouda, M; Coolidge, T; Kotsanos, N; Karagiannis, V; Arapostathis, KN	Child dental fear and past dental experience: comparison of parents' and children's ratings	EUROPEAN ARCHIVES OF PAEDIATRIC DENTISTRY	Purpose To compare the parental and child versions of the CFSS-DS and the parental and child evaluations of the Child's Past Dental Experience (CPDE) in 4- to 12-year-old children in a sample from Greece. Methods 537 families (652 children) with 4- to 12-year-old children seeking dental care either at a University paediatric dental clinic (UC) (50.8%) or a paediatric private practice (PP) partici…	2020	21	5		597	608		10.1007/s40368-019-00497-7	http://dx.doi.org/10.1007/s40368-019-00497-7	31813118
523	2	FAaS	1	0	0	Olszewska, A; Rzymski, P	Children's Dental Anxiety during the COVID-19 Pandemic: Polish Experience	JOURNAL OF CLINICAL MEDICINE	Dental fear and anxiety is a significant issue that affects pediatric patients and creates challenges in oral health management. Considering that the coronavirus disease 2019 (COVID-19) pandemic, along with its associated sanitary regime, social distancing measures and nationwide quarantines, could itself induce public fears, including in children, it is of great interest to explore whether this …	2020	9	9				2751	10.3390/jcm9092751	http://dx.doi.org/10.3390/jcm9092751	32854401
524	1	DAQ	1	0	0	Ogawa, M; Sago, T; Lahti, S; Taniguchi, S	Psychometric Properties of the Japanese Version of the Single Dental Anxiety Question: A Cross-sectional Online Survey	OPEN DENTISTRY JOURNAL	Background: Assessment of dental anxiety using a validated questionnaire is important for its management and survey. Objective: The aim of this cross-sectional online survey was to evaluate the psychometric properties of the Japanese version of the Single Dental Anxiety Question (SDAQ). Methods: The single question was translated into Japanese following the forward-backward method. Four hundred J…	2020	14			426	431		10.2174/1874210602014010426	http://dx.doi.org/10.2174/1874210602014010426
525	1	MDAS	1	0	1	Lahti, SM; Tolvanen, MM; Humphris, G; Freeman, R; Rantavuori, K; Karlsson, L; Karlsson, H	Association of depression and anxiety with different aspects of dental anxiety in pregnant mothers and their partners	COMMUNITY DENTISTRY AND ORAL EPIDEMIOLOGY	Objectives The aim was to confirm the factor structure of MDAS and to investigate whether the association of these factors with general anxiety and depression varied across gender. Methods The FinnBrain Birth Cohort Study () data from the first collection point at gestational week 14 were used. Of the invited participants (n = 5790), 3808 (66%) expectant mothers and 2623 fathers or other partners…	2020	48	2		137	142		10.1111/cdoe.12511	http://dx.doi.org/10.1111/cdoe.12511	31809556
526	1	MDAS	1	1	0	Halvari, AEM; Halvari, H; Deci, EL	The Roles of Patients' Authenticity and Accepting External Influence, and Clinicians' Treatment Styles in Predicting Patients' Dental Anxiety and Avoidance of Dental Appointments	EUROPES JOURNAL OF PSYCHOLOGY	A substantial proportion of adults suffer from high dental anxiety, which is related to poor oral health and functioning. Using authenticity theory and self-determination theory, we applied a model testing two moderated mediation hypotheses: (i) the negative indirect association between authenticity and avoiding dental appointments through dental anxiety would be more evident when clinicians prov…	2020	16	1		45	61		10.5964/ejop.v16i1.1664	http://dx.doi.org/10.5964/ejop.v16i1.1664	33680169
527	2	AES	1	0	0	Kakathkar, S; SriniVisual and Analogue Scale (VAS) an, I; Setty, JV; Akhil, P; Suting, C; Nayana, KM	Correlation between A, B, and O Blood Group System and Dental Anxiety in Children of Age 6-12 Years in East Bengaluru	JOURNAL OF THE INTERNATIONAL CLINICAL DENTAL RESEARCH ORGANIZATION	Background: Dental anxiety is a term used to describe fear or stress in a dental setting which a pedodontist has to face routinely. Studies have shown that genetics of blood group plays an important role in human behavior. The genes which code for ABO blood group system are also responsible for the activity of certain neurotransmitters like dopamine. The aim of this study was to assess the correl…	2020	12	2		127	131		10.4103/jicdro.jicdro_8_20	http://dx.doi.org/10.4103/jicdro.jicdro_8_20
528	1	MDAS	1	0	0	Arora, G; Humphris, G; Lahti, S; Richards, D; Freeman, R	Depression, drugs and dental anxiety in prisons: A mediation model explaining dental decay experience	COMMUNITY DENTISTRY AND ORAL EPIDEMIOLOGY	Objective To test a theoretical mediation model and investigate whether drug use and/or dental anxiety act as mediating factors between depression and dental decay experience among prisoners. Method A cross-sectional survey was conducted on a convenience sample of 300 prisoners across three prison establishments in Scotland. Depression and dental anxiety were measured using the Centre for Epidemi…	2020	48	3		248	255		10.1111/cdoe.12522	http://dx.doi.org/10.1111/cdoe.12522	32043284
529	2	CDAS;CFSS-DS	1	0	0	Buldur, B; Güvendi, ON	Conceptual modelling of the factors affecting oral health-related quality of life in children: A path analysis	INTERNATIONAL JOURNAL OF PAEDIATRIC DENTISTRY	Background It is important to understand the interaction of various predictors with oral health-related quality of life (OHRQoL) to better design effective interventions to improve OHRQoL. Aim The aim of this study was to develop and validate a conceptual model evaluating the factors affecting the OHRQoL in children. Design The study group consisted of 754 parent-child dyads. The data collection …	2020	30	2		181	192		10.1111/ipd.12583	http://dx.doi.org/10.1111/ipd.12583	31622504
530	1	CDAS	1	0	0	Gulnahar, Y; Kupeli, I	Effect of Different Kinds of Music on Anxiety During Implant Surgery in Turkey: Randomized Controlled Study	INTERNATIONAL JOURNAL OF ORAL & MAXILLOFACIAL IMPLANTS	Purpose: Dental anxiety causes patients to avoid or delay dental treatments. This delay leads to more serious dental problems, which can then lead to more inVisual and Analogue Scale (VAS) ive and expensive treatment with possible emergency situations. The purpose of this study was to determine the most successful and effective kind of music to lessen the anxiety of patients during dental implant…	2020	35	4		762	766		10.11607/jomi.8329	http://dx.doi.org/10.11607/jomi.8329	32724929
531	2	CFSS-DS	1	0	0	de León, FC; García, LAG; de Lara, ALRG; Fierro, NC	Reliability and validity in Mexico of the Spanish version of the Children's Fear Survey Schedule - Dental Subscale	EUROPEAN JOURNAL OF PAEDIATRIC DENTISTRY	Aim Low attendance and abandonment of dental treatment caused by dental fear varies from 6% to 20%. Various specific scales have been used to evaluate and measure dental fear, like Children's Fear Survey Schedule - Dental Subscale, which is considered the gold standard, due to its efficacy and validity. However, not all the studies that have been conducted have performed the Exploratory Factorial…	2020	21	3		187	191		10.23804/ejpd.2020.21.03.05	http://dx.doi.org/10.23804/ejpd.2020.21.03.05
532	2	CDAS	1	0	0	Amirabadi, F; Saffary, Y	Evaluating the Relationship between Parental Dental Anxiety and Early Childhood Caries	INTERNATIONAL JOURNAL OF PEDIATRICS-MASHHAD	Background Early Childhood Caries (ECC) is considered as the most prevalent childhood disease. Numerous factors have been mentioned for the formation of ECC. This study evaluated the relationship of parental dental anxiety and ECC in Iranian Children. Materials and Methods In this cross-sectional study, 340 parent-child dyads were divided into two groups: the first group consisted of 170 parents …	2020	8	6		11393	11401		10.22038/ijp.2019.44648.3691	http://dx.doi.org/10.22038/ijp.2019.44648.3691
533	1	MDAS	0	1	0	Siev, J; Behar, E; Fortune, MR	Attentional Bias and Training in Individuals With High Dental Anxiety	FRONTIERS IN PSYCHOLOGY	Dental anxiety is common and associated with negative outcomes. According to information-processing models, anxiety is maintained by maladaptive patterns of processing threatening information. Furthermore, attention training interventions can reduce anxiety in one session. Fifty-three individuals with high levels of dental anxiety completed a Posner reaction-time task. Participants were randomize…	2020	11					1057	10.3389/fpsyg.2020.01057	http://dx.doi.org/10.3389/fpsyg.2020.01057	32581933
534	2	CDAS;MDAS;DFS;CFSS-DS;DAI	1	0	0	Vanhee, T; Mourali, S; Bottenberg, P; Jacquet, W; Vanden Abbeele, A	Stimuli involved in dental anxiety: What are patients afraid of?: A descriptive study	INTERNATIONAL JOURNAL OF PAEDIATRIC DENTISTRY	Background Dental anxiety is a psychological response inducing aversion following a dental ill-defined stimulus, non-imminent and perceived as potentially dangerous. It is better to intervene during childhood than to resolve in adulthood when dental anxiety is more settled. Aim: The purpose of this study is to determine the nature of dental anxiety-provoking stimuli in young patients. Design A qu…	2020	30	3		276	285		10.1111/ipd.12595	http://dx.doi.org/10.1111/ipd.12595	31724773
535	4	MDAS	1	0	0	Yuan, SY; Freeman, R; Hill, K; Newton, T; Humphris, G	Communication, Trust and Dental Anxiety: A Person-Centred Approach for Dental Attendance Behaviours	DENTISTRY JOURNAL	Effective communication forges the dentist-patient treatment alliance and is thus essential for providing person-centred care. Social rank theory suggests that shame, trust, communication and anxiety are linked together, they are moderated by socio-economic position. The study is aimed to propose and test an explanatory model to predict dental attendance behaviours using person-centred and socio-…	2020	8	4				118	10.3390/dj8040118	http://dx.doi.org/10.3390/dj8040118	33066178
536	1	MDAS	1	0	0	Xu, JL; Xia, R	Influence factors of dental anxiety in patients with impacted third molar extractions and its correlation with postoperative pain: a prospective study	MEDICINA ORAL PATOLOGIA ORAL Y CIRUGIA BUCAL	Background: To explore the prevalence of dental anxiety (DA) in patients with third molar extractions and its influence factors and the correlation between DA levels and postoperative pain. Material and Methods: A prospective and descriptive clinical study was performed. All patients who underwent the impacted third molar extraction from October 2017 to February 2019 were enrolled. DA levels were…	2020	25	6		E714	E719	23293	10.4317/medoral.23293	http://dx.doi.org/10.4317/medoral.23293	33037812
537	1	VAS	1	0	0	Alroomy, R; Kim, D; Hochberg, R; Chubak, J; Rosenberg, PA; Malek, M	Factors Influencing Pain and Anxiety Before Endodontic Treatment: A Cross-Sectional Study Amongst American Individuals	EUROPEAN ENDODONTIC JOURNAL	Objective: The present study aimed to assess preoperative levels of patient anxiety and pain before root canal treatment, and to explore variables that may affect these levels. Methods: Ninety-five patients presenting for an endodontic visit were recruited for the study. A questionnaire was administered. visual analog scale (VAS) (vas)s were used to record levels of pain and anxiety. Data was tab…	2020	5	3		199	204		10.14744/eej.2020.17363	http://dx.doi.org/10.14744/eej.2020.17363	33353908
538	2	CDAS;FIS;FBRS	1	0	0	Kasimoglu, Y; Kocaaydin, S; Karsli, E; Esen, M; Bektas, I; Ince, G; Tuna, EB	Robotic approach to the reduction of dental anxiety in children	ACTA ODONTOLOGICA SCANDINAVICA	Objective We introduced a humanoid robot for the use of techno-psychological distraction techniques in children aged 4-10 to reduce their anxiety and improve their behaviour during dental treatment. Materials and methods Two hundred children (98 boys, 102 girls; mean age: 6.5 +/- 1.66 years) appointed for first time for dental caries were included and randomly divided into two groups [N = 100 for…	2020	78	6		474	480		10.1080/00016357.2020.1800084	http://dx.doi.org/10.1080/00016357.2020.1800084	32730719
539	1	SDAI	1	0	0	Murillo-Benítez, M; Martín-González, J; Jiménez-Sánchez, MC; Cabanillas-Balsera, D; Velasco-Ortega, E; Segura-Egea, JJ	Association between dental anxiety and intraoperative pain during root canal treatment: a cross-sectional study	INTERNATIONAL ENDODONTIC JOURNAL	Aim To investigate whether dental anxiety influences the intraoperative pain felt by patients during root canal treatment. Methodology In a cross-sectional design, 180 patients (90 men and 90 women) were included. Pre-operative anxiety levels were assessed using the short-form Dental Anxiety Inventory (S-DAI). Pain during root canal treatment was evaluated using a 10-cm visual analogue scale (Vis…	2020	53	4		447	454		10.1111/iej.13245	http://dx.doi.org/10.1111/iej.13245	31691312
540	2	MCDAS	1	0	0	Keskin, G; Gündogar, ZU; Çiloglu, M; Ulusal, H; Gündogar, H	Effect of Past and Current Dental Treatment on Children's Dental Anxiety Status and Oxidative Stress Biomarkers: A Pilot Study	EUROPEAN JOURNAL OF THERAPEUTICS	Objective:This study aimed to detect dental anxiety caused by past and current dental treatment in children using saliva biomarkers and to investigate the correlation between these markers and psychometric analysis. Methods: A total of 43 children aged 6-13 years were recruited for this study.The participants were divided into two groups: those with dental treatment experience (G1) and those who …	2020	26	4		282	286		10.5152/eurjther.2020.20018	http://dx.doi.org/10.5152/eurjther.2020.20018
541	2	FIS;VPT;WBFS;CBC-PS;AVFP/ARS	1	0	0	Prasad, MG; Nasreen, A; Krishna, ANR; Devi, GP	Novel Animated Visual Facial Anxiety/Pain Rating Scale-Its reliability and validity in assessing dental pain/anxiety in children	PEDIATRIC DENTAL JOURNAL	Introduction: Determining dental anxiety in children is of prime importance in the first dental visit as it leaves an impact and influences future behavior towards dental treatment. For this purpose, subjective assessment measures such as pictorial scales are considered appropriate. Aim: To assess the validity and reliability of the novel Animated Visual Facial Anxiety/Pain Rating Scale (AVFP/ARS…	2020	30	2		64	71		10.1016/j.pdj.2020.05.003	http://dx.doi.org/10.1016/j.pdj.2020.05.003
542	3	MCDAS	1	0	0	Xiang, BL; Wong, HM; Perfecto, AP; McGrath, CPJ	The association of socio-economic status, dental anxiety, and behavioral and clinical variables with adolescents' oral health-related quality of life	QUALITY OF LIFE RESEARCH	Purpose It is not clear which factors hold more weight in predicting oral health-related quality of life (OHRQoL). Therefore, this study explored which component of factors (e.g., socio-economic status, clinical status or oral health behaviors, dental anxiety, oral health knowledge) has a better predictive value in different aspects (e.g., oral symptoms, functional limitations, social and emotion…	2020	29	9		2455	2464		10.1007/s11136-020-02504-7	http://dx.doi.org/10.1007/s11136-020-02504-7	32307626
543	2	FBRS;SEM	1	1	0	Onur, SG; Altin, KT; Yurtseven, BD; Haznedaroglu, E; Sandalli, N	Children’s drawing as a measurement of dental anxiety in paediatric dentistry	INTERNATIONAL JOURNAL OF PAEDIATRIC DENTISTRY	Background Drawings can be used as a method of communication that represents an individual's self-concept, anxiety, attitude or conflict. Aim The purpose of this study was to evaluate children's drawing as a measure of dental anxiety in a dental setting. Design Seventy-eight children, aged 6-12 years, were enrolled in this study. Pulp therapy and/or restorative treatment was performed during the …	2020	30	6		666	675		10.1111/ipd.12657	http://dx.doi.org/10.1111/ipd.12657	32323377
544	2	CFSS-DS	0	0	0	Zhu, MM; Yu, HB; Xie, B; Li, HW; He, Q; Li, HM; Su, J; Li, XQ	Experiential learning for children's dental anxiety: a cluster randomized trial	BMC ORAL HEALTH	Background Dental anxiety (DA) has an impact on the quality of dental treatment and may have long-lasting implications for children. A recent study introducing experiential learning (EL) into children's oral health promotion resulted in better oral hygiene. The purpose of the study is to evaluate whether EL can reduce children's DA. Methods In September 2018, we recruited 988 children aged 7-8 ye…	2020	20	1				216	10.1186/s12903-020-01204-5	http://dx.doi.org/10.1186/s12903-020-01204-5	32736555
545	2	MDAS	1	0	0	Sruthi, S; Gurunathan, D	Use of Salivary Alpha Amylase to Evaluate Dental Stress in Children during their First and Subsequent Visits: A Pilot Study	JOURNAL OF CLINICAL AND DIAGNOSTIC RESEARCH	Introduction: Dental anxiety is very frequent among population of many countries. It is assessed with a noninVisual and Analogue Scale (VAS) ive biomarker, Salivary alpha amylase. Assessment of dental anxiety or stress can be a vital part of children management during treatment as it affects the children behaviour. Aim: To evaluate acute psychological stress undergone by children during their fir…	2020	14	6		ZC23	ZC25		10.7860/JCDR/2020/41928.13766	http://dx.doi.org/10.7860/JCDR/2020/41928.13766
546	4	CDAS	1	0	0	Mathew, JA; Mathew, AA; Deolia, S; Mantri, U; Kadu, T; Reche, A	Assessment of correlation of gagging and dental anxiety in male and female patients of Sawangi A pilot study	MEDICAL SCIENCE	Aim: Aim of the study was to assess correlation of dental anxiety with gagging in both genders. Method: This pilot study was conducted on randomly selected 50 patients in a hospital in Sawangi. The study sample consisted of 11 males and 39 females. The data was collected using Proforma- GPA (Gagging Problem Assessment 2008), gag reflex severity was recorded by triggering certain areas with the he…	2020	24	103		1255	1260
547	1	CDAS	1	0	0	Aravena, PC; Almonacid, C; Mancilla, MI	Effect of music at 432 Hz and 440 Hz on dental anxiety and salivary cortisol levels in patients undergoing tooth extraction: a randomized clinical trial	JOURNAL OF APPLIED ORAL SCIENCE	Objective: The aim of this study was to compare the effects of music at 432 Hz, 440 Hz, and no music on the clinical perception of anxiety and salivary cortisol levels in patients undergoing tooth extraction. Methodology: A parallel-group randomized clinical trial was conducted. Forty-two patients (average age: 23.8 +/- 7.8 years, 27 women) with a moderate level of anxiety were distributed in thr…	2020	28					e20190601	10.1590/1678-7757-2019-0601	http://dx.doi.org/10.1590/1678-7757-2019-0601	32401941
548	1	MDAS	1	1	0	Halvari, AEM; Halvari, H; Deci, EL; Williams, GC	Motivation and anxiety for dental treatment and dental attendance: The roles of the locus of causality personality and treatment styles	JOURNAL OF APPLIED SOCIAL PSYCHOLOGY	The purpose of the present study was to test a self-determination theory model with the following hypotheses: (1) Patients' autonomous causality personality orientation and oral health care professionals' autonomy-supportive treatment styles, as perceived by patients, would both be positively indirectly associated with dental attendance through patients' autonomous motivation for dental treatment…	2020	50	3		133	144		10.1111/jasp.12645	http://dx.doi.org/10.1111/jasp.12645
[truncated: 224 more rows]

## Sheet: scale abbreviations
Abbreviation	Full name
ACDAS	Abeer Children Dental Anxiety Scale
AES	Animated Emoji Scale
APAIS	Amsterdam Preoperative Anxiety and Information Scale
AVFP/ARS	Animated Visual Facial Pain/Anxiety Rating Scale
BAI	Beck Anxiety Inventory
CASI	Childhood Anxiety Sensitivity Index
CBC-PS	Chota Bheem Chutki pictorial scale
CCF	colour code for dental fear
CDAS	Corah's Dental Anxiety Scale
CEDAM	Children's Experiences of Dental Anxiety Measure
CEDAM-8	Short version of Children’s Experiences of Dental Anxiety Measure
[truncated: 58 more rows]
